# Supplementary material for: Rietveld refinement of the crystal structures of Rb2 XSi5O12 (X = Ni, Mn)
Source: Acta Crystallogr E Crystallogr Commun. 2016 Jan 27;72(Pt 2):249–52. doi: 10.1107/S2056989016001390 (PMC4770953; doi:10.1107/S2056989016001390)
Supplement: Supplementary file 1 [file e-72-00249-sup1.cif]

##############################################################################
#                                                                            #
# This CIF contains the data in a paper accepted for publication in          #
# Acta Crystallographica Section E. It conforms to the requirements of       #
# Notes for Authors for Acta Crystallographica Section E, and has been       #
# peer reviewed under the auspices of the IUCr Commission on Journals.       #
#                                                                            #
# Full details of the Crystallographic Information File format               #
# are given in the paper "The Crystallographic Information File (CIF):       #
# a New Standard Archive File for Crystallography" by S. R. Hall, F. H.      #
# Allen and I. D. Brown [Acta Cryst. (1991), A47, 655-685].                  #
#                                                                            #
# The current version of the core CIF dictionary is obtainable from          #
# ftp://ftp.iucr.org/pub/cif_core.dic.                                       #
#                                                                            #
# Software is freely available for graphical display of the structure(s)     #
# in this CIF. For information consult the CIF software page                 #
# http://www.iucr.org/resources/cif/software.                                #
#                                                                            #
# This file may be used for bona fide research purposes within the           #
# scientific community so long as proper attribution is given to the journal # 
# article from which it was obtained.                                        #
#                                                                            #
##############################################################################
data_Rb2NiSi5O12
_database_code_depnum_ccdc_archive 'CCDC 1449020'
loop_
    _audit_conform_dict_name
    _audit_conform_dict_version
    cif_core.dic .
    cif_pd.dic .
loop_
    _pd_block_diffractogram_id
    Rb2NiSi5O12pd
_chemical_name_systematic
;
Dirubidium nickel(II) pentasilicate
;
_chemical_name_common     'rubidium nickel silicon oxide'
_chemical_formula_moiety
;
Rb2 Ni1 Si5 O12
;
_chemical_formula_sum
;
Ni1 O12 Rb2 Si5
;
_chemical_formula_structural
;
Rb2 Ni1 Si5 O12
;
_chemical_formula_analytical     ?
_chemical_formula_iupac     'Rb2 Ni1 Si5 O12'
_chemical_formula_weight     562.0584
_chemical_melting_point     ?
_symmetry_cell_setting     orthorhombic
_symmetry_space_group_name_H-M     'P b c a'
_symmetry_space_group_name_Hall     '-P 2ac 2ab'
loop_
    _symmetry_equiv_pos_as_xyz
    'x,y,z'
    'x+1/2,-y+1/2,-z'
    '-x,y+1/2,-z+1/2'
    '-x+1/2,-y,z+1/2'
    '-x,-y,-z'
    '-x+1/2,y+1/2,z'
    'x,-y+1/2,z+1/2'
    'x+1/2,y,-z+1/2'
_cell_length_a     13.469(3)
_cell_length_b     13.480(3)
_cell_length_c     13.442(2)
_cell_angle_alpha     90.00000
_cell_angle_beta     90.00000
_cell_angle_gamma     90.00000
_cell_volume     2440.7(8)
_cell_formula_units_Z     8
_cell_measurement_temperature     293
_cell_special_details     ?
_exptl_crystal_density_diffrn     3.0590(10)
_exptl_crystal_density_meas     ?
_exptl_crystal_density_method     'not measured'
_exptl_crystal_F_000     ?
_pd_char_colour     'purple-blue'
_pd_char_particle_morphology     ?
_exptl_absorpt_coefficient_mu     ?
_exptl_absorpt_correction_type     ?
_exptl_absorpt_process_details     ?
_exptl_absorpt_correction_T_min     ?
_exptl_absorpt_correction_T_max     ?
_exptl_special_details
;
;
_diffrn_ambient_temperature     293
_diffrn_radiation_type     'Cu K\a'
_diffrn_radiation_wavelength     1.5418
_diffrn_radiation_monochromator     ?
_diffrn_measurement_device_type     'PANalytical X'Pert Pro MPD diffractometer'
_diffrn_measurement_method     ?
_diffrn_detector_area_resol_mean     ?
_pd_instr_location
                 'PANalytical X'Pert Pro MPD, MERI, Sheffield Hallam University'
_pd_meas_2theta_range_min     10.00836
_pd_meas_2theta_range_max     79.99515
_pd_meas_2theta_range_inc     0.016711
_pd_meas_number_of_points     4189
_pd_meas_scan_method     step
_pd_meas_special_details
;
;
_refine_special_details
;
;
_refine_ls_goodness_of_fit_all     2.817
_refine_ls_number_reflns     1861
_refine_ls_number_parameters     73
_refine_ls_number_restraints     24
loop_
    _atom_type_symbol
    _atom_type_scat_Cromer_Mann_a1
    _atom_type_scat_Cromer_Mann_a2
    _atom_type_scat_Cromer_Mann_a3
    _atom_type_scat_Cromer_Mann_a4
    _atom_type_scat_Cromer_Mann_b1
    _atom_type_scat_Cromer_Mann_b2
    _atom_type_scat_Cromer_Mann_b3
    _atom_type_scat_Cromer_Mann_b4
    _atom_type_scat_Cromer_Mann_c
    _atom_type_scat_dispersion_real
    _atom_type_scat_dispersion_imag
    _atom_type_scat_source
    rb 17.17840 9.64350 5.13990 1.52920 1.78880 17.31510 0.27480 164.93399
                                                                         3.48730
                                                                        -0.57400
                                                                         1.60800
 International_Tables_for_Crystallography_Vol.C(1991)_Tables_6.1.1.4_and_6.1.1.5
    ni 12.83760 7.29200 4.44380 2.38000 3.87850 0.25650 12.17630 66.34210
                                                                         1.03410
                                                                        -2.95600
                                                                         0.50900
 International_Tables_for_Crystallography_Vol.C(1991)_Tables_6.1.1.4_and_6.1.1.5
    si 6.29150 3.03530 1.98910 1.54100 2.43860 32.33370 0.67850 81.69370 1.14070
                                                                         0.24400
                                                                         0.33000
 International_Tables_for_Crystallography_Vol.C(1991)_Tables_6.1.1.4_and_6.1.1.5
    o 3.04850 2.28680 1.54630 0.86700 13.27710 5.70110 0.32390 32.90890 0.25080
                                                                         0.04700
                                                                         0.03200
 International_Tables_for_Crystallography_Vol.C(1991)_Tables_6.1.1.4_and_6.1.1.5
_computing_data_collection
;
<i>X'Pert Data Collector</i> (PANalytical, 2006)
;
_computing_structure_solution     ?
_computing_structure_refinement
;
<i>FULLPROF</i> (Rodr\'iguez-Carvajal, 1993)
;
_computing_molecular_graphics
;
<i>VESTA</i> (Momma & Izumi, 2008)
;
_computing_publication_material
;
publCIF (Westrip, 2010)
;
_pd_calibration_special_details
; 'Calibration with external NIST 640e silicon standard'
;
_pd_prep_cool_rate     ?
_pd_prep_pressure     100
_pd_prep_temperature     1193
_pd_proc_2theta_range_min     9.8967
_pd_proc_2theta_range_max     79.8834
_pd_proc_2theta_range_inc     0.016711
_pd_proc_info_data_reduction     ?
_pd_proc_info_excluded_regions     ?
_pd_proc_ls_background_function     'cubic splines interpolation'
_pd_proc_ls_pref_orient_corr
;
;
_pd_proc_ls_prof_R_factor     9.0479
_pd_proc_ls_prof_wR_factor     12.0071
_pd_proc_ls_prof_wR_expected     4.2628
_pd_proc_ls_profile_function     'T-C-H Pseudo-Voigt'
_pd_proc_ls_special_details
;
;
_pd_proc_wavelength     1.540560
_pd_spec_mount_mode     reflection
_pd_spec_mounting     'flat plate'
_pd_spec_shape     irregular
_pd_spec_size_axial     10
_pd_spec_size_equat     10
_pd_spec_size_thick     0.1
loop_
    _atom_site_type_symbol
    _atom_site_label
    _atom_site_fract_x
    _atom_site_fract_y
    _atom_site_fract_z
    _atom_site_U_iso_or_equiv
    _atom_site_adp_type
    _atom_site_occupancy
    Rb Rb1 0.1367(17) 0.1209(19) 0.134(2) 0.128(4) Uiso 1.00000
    Rb Rb2 0.4100(17) 0.3755(18) 0.4037(19) 0.128(4) Uiso 1.00000
    Ni Ni1 0.3641(11) 0.8370(10) 0.9075(10) 0.095(12) Uiso 1.00000
    Si Si2 0.1383(12) 0.6631(11) 0.6170(13) 0.082(6) Uiso 1.00000
    Si Si3 0.5913(12) 0.1289(16) 0.6577(12) 0.082(6) Uiso 1.00000
    Si Si4 0.6419(14) 0.5703(13) 0.1057(11) 0.082(6) Uiso 1.00000
    Si Si5 0.9207(11) 0.3702(12) 0.8320(14) 0.082(6) Uiso 1.00000
    Si Si6 0.8342(11) 0.9051(13) 0.3647(13) 0.082(6) Uiso 1.00000
    O O1 0.4680(13) 0.383(4) 0.155(5) 0.017(3) Uiso 1.00000
    O O2 0.143(5) 0.4529(14) 0.415(3) 0.017(3) Uiso 1.00000
    O O3 0.378(5) 0.130(5) 0.499(2) 0.017(3) Uiso 1.00000
    O O4 0.7369(14) 0.436(3) 0.618(6) 0.017(3) Uiso 1.00000
    O O5 0.658(2) 0.7205(19) 0.353(6) 0.017(3) Uiso 1.00000
    O O6 0.416(3) 0.628(6) 0.7182(13) 0.017(3) Uiso 1.00000
    O O7 0.9625(14) 0.861(6) 0.691(2) 0.017(3) Uiso 1.00000
    O O8 0.633(5) 0.977(2) 0.860(6) 0.017(3) Uiso 1.00000
    O O9 0.903(2) 0.633(6) 0.961(2)   0.017(3) Uiso 1.00000
    O O10 0.2157(13) 0.928(2) 0.146(5) 0.017(3) Uiso 1.00000
    O O11 0.169(3) 0.2028(17) 0.898(5) 0.017(3) Uiso 1.00000
    O O12 0.881(5) 0.096(5) 0.223(2)   0.017(3) Uiso 1.00000
_geom_special_details     ?
loop_
    _geom_bond_atom_site_label_1
    _geom_bond_atom_site_label_2
    _geom_bond_site_symmetry_2
    _geom_bond_distance
    _geom_bond_publ_flag
    Rb1 O1 6_545 3.51(6) ?
    Rb1 O2 7_554 3.11(5) ?
    Rb1 O3 4_554 3.84(7) ?
    Rb1 O3 8_455 3.92(7) ?
    Rb1 O4 2_456 3.68(8) ?
    Rb1 O5 3_645 3.08(4) ?
    Rb1 O6 4_564 3.64(8) ?
    Rb1 O7 5_666 2.72(4) ?
    Rb1 O8 5_666 3.37(7) ?
    Rb1 O9 5_666 3.59(8) ?
    Rb1 O10 1_545 2.81(4) ?
    Rb1 O11 1_554 3.39(7) ?
    Rb1 O12 1_455 3.65(7) ?
    Rb1 O12 8_455 3.84(6) ?
    Rb2 O1 1_555 3.43(7) ?
    Rb2 O2 1_555 3.75(7) ?
    Rb2 O3 1_555 3.58(7) ?
    Rb2 O4 5_666 3.23(4) ?
    Rb2 O5 3_645 4.14(7) ?
    Rb2 O5 5_666 3.64(8) ?
    Rb2 O6 5_666 2.85(4) ?
    Rb2 O7 2_466 3.84(8) ?
    Rb2 O8 3_646 3.51(8) ?
    Rb2 O8 7_564 3.65(6) ?
    Rb2 O9 4_664 2.63(4) ?
    Rb2 O9 8_456 3.92(8) ?
    Rb2 O10 6_545 3.92(7) ?
    Rb2 O11 7_554 3.41(5) ?
    Rb2 O12 8_455 4.15(7) ?
    Ni1 O4 3_656 1.93(4) ?
    Ni1 O7 8_456 1.90(3) ?
    Ni1 O9 2_467 1.89(3) ?
    Ni1 O11 6_555 1.87(3) ?
    Si2 O1 4_565 1.64(4) ?
    Si2 O3 6_555 1.66(4) ?
    Si2 O5 2_466 1.64(4) ?
    Si2 O10 7_565 1.66(3) ?
    Si3 O1 7_555 1.67(2) ?
    Si3 O2 2_556 1.63(4) ?
    Si3 O6 3_646 1.67(2) ?
    Si3 O11 8_556 1.63(5) ?
    Si4 O2 8_555 1.61(3) ?
    Si4 O3 3_655 1.64(4) ?
    Si4 O4 4_664 1.64(3) ?
    Si4 O12 6_655 1.65(4) ?
    Si5 O5 4_665 1.64(3) ?
    Si5 O7 3_746 1.61(3) ?
    Si5 O8 6_645 1.65(4) ?
    Si5 O12 7_555 1.62(4) ?
    Si6 O6 2_566 1.64(4) ?
    Si6 O8 4_674 1.65(4) ?
    Si6 O9 7_564 1.67(4) ?
    Si6 O10 8_555 1.63(2) ?
loop_
    _geom_angle_atom_site_label_1
    _geom_angle_atom_site_label_2
    _geom_angle_atom_site_label_3
    _geom_angle_site_symmetry_1
    _geom_angle_site_symmetry_3
    _geom_angle
    _geom_angle_publ_flag
    O4 Ni1 O7 3_656 8_456 104(3) ?
    O4 Ni1 O9 3_656 2_467 102(4) ?
    O4 Ni1 O11 3_656 6_555 119(3) ?
    O7 Ni1 O9 8_456 2_467 115(2) ?
    O7 Ni1 O11 8_456 6_555 106(4) ?
    O9 Ni1 O11 2_467 6_555 110(4) ?
    O1 Si2 O3 4_565 6_555 95(4) ?
    O1 Si2 O5 4_565 2_466 115(4) ?
    O1 Si2 O10 4_565 7_565 101(2) ?
    O3 Si2 O5 6_555 2_466 121(5) ?
    O3 Si2 O10 6_555 7_565 96(4) ?
    O5 Si2 O10 2_466 7_565 123(3) ?
    O1 Si3 O2 7_555 2_556 110(4) ?
    O1 Si3 O6 7_555 3_646 87(3) ?
    O1 Si3 O11 7_555 8_556 134(4) ?
    O2 Si3 O6 2_556 3_646 128(4) ?
    O2 Si3 O11 2_556 8_556 82(3) ?
    O6 Si3 O11 3_646 8_556 120(5) ?
    O2 Si4 O3 8_555 3_655 110(4) ?
    O2 Si4 O4 8_555 4_664 88(3) ?
    O2 Si4 O12 8_555 6_655 112(4) ?
    O3 Si4 O4 3_655 4_664 106(5) ?
    O3 Si4 O12 3_655 6_655 133(3) ?
    O4 Si4 O12 4_664 6_655 96(4) ?
    O5 Si5 O7 4_665 3_746 127(3) ?
    O5 Si5 O8 4_665 6_645 109(3) ?
    O5 Si5 O12 4_665 7_555 99(5) ?
    O7 Si5 O8 3_746 6_645 123(5) ?
    O7 Si5 O12 3_746 7_555 99(4) ?
    O8 Si5 O12 6_645 7_555 80(4) ?
    O6 Si6 O8 2_566 4_674 93(5) ?
    O6 Si6 O9 2_566 7_564 94(3) ?
    O6 Si6 O10 2_566 8_555 131(4) ?
    O8 Si6 O9 4_674 7_564 100(5) ?
    O8 Si6 O10 4_674 8_555 94(4) ?
    O9 Si6 O10 7_564 8_555 132(4) ?
    Si2 O1 Si3 4_564 7_554 147(2) ?
    Si3 O2 Si4 2_456 8_455 124(2) ?
    Si2 O3 Si4 6_545 3_645 158(3) ?
    Ni1 O4 Si4 3_646 4_665 130(2) ?
    Si2 O5 Si5 2_566 4_664 131(2) ?
    Si3 O6 Si6 3_656 2_466 129(2) ?
    Ni1 O7 Si5 8_556 3_756 124.2(18) ?
    Si5 O8 Si6 6_655 4_675 165(3) ?
    Ni1 O9 Si6 2_567 7_565 129(2) ?
    Si2 O10 Si6 7_564 8_455 117.0(19) ?
    Ni1 O11 Si3 6_545 8_456 118(2) ?
    Si4 O12 Si5 6_645 7_554 171(3) ?
_iucr_refine_instructions_details
;
COMM Rb2NiSi5O12 CMBH leucite
! Current global Chi2 (Bragg contrib.) =      7.933
! Files => DAT-file: RbNilong3.xrdml,  PCR-file: RbNilong_distmd
!Job Npr Nph Nba Nex Nsc Nor Dum Iwg Ilo Ias Res Ste Nre Cry Uni Cor Opt Aut
   0   7   1 -26   2   0   0   0   0   0   0   0   0   0   0   0   0   0   1
!
!Ipr Ppl Ioc Mat Pcr Ls1 Ls2 Ls3 NLI Prf Ins Rpa Sym Hkl Fou Sho Ana
   0   0   1   0   1   0   4   0   0   3  13  -1   1   0   0   0   0
!
! Lambda1  Lambda2    Ratio    Bkpos    Wdt    Cthm     muR   AsyLim   Rpolarz
 2nd-muR -> Patt# 1
 1.540560 1.544390  0.50000   40.000  8.0000  0.9100  0.0000    0.00    0.0000
 0.0000
!
!NCY  Eps  R_at  R_an  R_pr  R_gl     Thmin       Step       Thmax    PSD
 Sent0
200  0.10  0.20  1.00  0.20  0.20     10.0084   0.016711    79.9951   0.000
 0.000
!
!2Theta/TOF/E(Kev)   Background  for Pattern#  1
        10.0486      1174.3160
        11.0931      1042.4264
        12.2943       931.8091
        14.1743       770.1380
        15.6627       680.7933
        17.0727       621.2303
        18.1433       574.4307
        20.3469       506.8443
        22.9319       451.3230
        29.1988       443.6649
        32.2635       364.2889
        33.0596       359.3962
        35.4478       334.9328
        39.2360       320.2547
        40.7184       305.5767
        42.2831       271.3279
        44.6719       268.0978
        46.7247       288.2004
        50.9606       252.4625
        57.9988       230.1263
        61.0418       226.9671
        64.5756       216.3309
        68.5156       222.7126
        72.7805       218.4581
        76.8018       216.3309
        79.4420       212.0763
!
! Excluded regions (LowT  HighT) for Pattern#  1
        0.00       10.00
       80.00     1000.00
!
!
      73    !Number of refined parameters
!
!  Zero    Code    SyCos    Code   SySin    Code  Lambda     Code MORE ->Patt# 1
  0.11166   31.0  0.00000    0.0  0.00000    0.0 0.000000    0.00   1
!
! Microabsorption coefficients for Pattern#  1
!   P0    Cod_P0    Cp   Cod_Cp     Tau  Cod_Tau
  0.9726   61.00  0.0000    0.00  0.0000    0.00
!-------------------------------------------------------------------------------
!  Data for PHASE number:   1  ==> Current R_Bragg for Pattern#  1:    10.30
!-------------------------------------------------------------------------------
!
!Nat Dis Ang Pr1 Pr2 Pr3 Jbt Irf Isy Str Furth       ATZ    Nvk Npr More
  20  24   0 0.0 0.0 1.0   0   0   0   0   0       4496.466   0   7   1
!
!Jvi Jdi Hel Sol Mom Ter  Brind   RMua    RMub    RMuc   Jtyp  Nsp_Ref Ph_Shift
N_Domains
   0   3   0   0   0   0  1.0000  0.0000  0.0000  0.0000    0      0      0    0
!
! Max_dst(dist) (angles)  Bond-Valence Calc.
      4.1600      2.0200
P b c a                  <--Space group symbol
!Atom   Typ       X        Y        Z     Biso       Occ     In Fin N_t Spc
/Codes
Rb1    Rb      0.13666  0.12082  0.13357 10.13741   1.00000   0   0   0    0
                101.00   111.00   121.00   701.00      0.00
Rb2    Rb      0.40997  0.37555  0.40374 10.13741   1.00000   0   0   0    0
                131.00   141.00   151.00   701.00      0.00
Ni1    Ni      0.36405  0.83702  0.90755  7.54668   1.00000   0   0   0    0
                161.00   171.00   181.00   711.00      0.00
Si2    Si      0.13832  0.66314  0.61703  6.45660   1.00000   0   0   0    0
                191.00   201.00   211.00   721.00      0.00
Si3    Si      0.59127  0.12893  0.65770  6.45660   1.00000   0   0   0    0
                221.00   231.00   241.00   721.00      0.00
Si4    Si      0.64197  0.57023  0.10567  6.45660   1.00000   0   0   0    0
                251.00   261.00   271.00   721.00      0.00
Si5    Si      0.92064  0.37023  0.83205  6.45660   1.00000   0   0   0    0
                281.00   291.00   301.00   721.00      0.00
Si6    Si      0.83422  0.90505  0.36466  6.45660   1.00000   0   0   0    0
                311.00   321.00   331.00   721.00      0.00
O1     O       0.46793  0.38257  0.15525  1.35467   1.00000   0   0   0    0
                341.00   351.00   361.00   731.00      0.00
O2     O       0.14301  0.45282  0.41492  1.35467   1.00000   0   0   0    0
                371.00   381.00   391.00   731.00      0.00
O3     O       0.37803  0.12960  0.49890  1.35467   1.00000   0   0   0    0
                401.00   411.00   421.00   731.00      0.00
O4     O       0.73680  0.43608  0.61816  1.35467   1.00000   0   0   0    0
                431.00   441.00   451.00   731.00      0.00
O5     O       0.65830  0.72047  0.35258  1.35467   1.00000   0   0   0    0
                461.00   471.00   481.00   731.00      0.00
O6     O       0.41654  0.62808  0.71824  1.35467   1.00000   0   0   0    0
                491.00   501.00   511.00   731.00      0.00
O7     O       0.96256  0.86112  0.69070  1.35467   1.00000   0   0   0    0
                521.00   531.00   541.00   731.00      0.00
O8     O       0.63257  0.97675  0.85974  1.35467   1.00000   0   0   0    0
                551.00   561.00   571.00   731.00      0.00
O9     O       0.90319  0.63265  0.96063  1.35467   1.00000   0   0   0    0
                581.00   591.00   601.00   731.00      0.00
O10    O       0.21576  0.92758  0.14634  1.35467   1.00000   0   0   0    0
                611.00   621.00   631.00   731.00      0.00
O11    O       0.16933  0.20281  0.89784  1.35467   1.00000   0   0   0    0
                641.00   651.00   661.00   731.00      0.00
O12    O       0.88153  0.09606  0.22316  1.35467   1.00000   0   0   0    0
                671.00   681.00   691.00   731.00      0.00
!-------> Profile Parameters for Pattern #  1
!  Scale        Shape1      Bov      Str1      Str2      Str3   Strain-Model
 0.11802E-02   0.00000   0.00000   0.00000   0.00000   0.00000       0
    11.00000     0.000     0.000     0.000     0.000     0.000
!       U         V          W           X          Y        GauSiz   LorSiz
Size-Model
2.054524  -0.321443   0.098264   0.018961   0.000000   0.000000   0.000000    0
     71.000     81.000     91.000      0.000      0.000      0.000      0.000
!     a          b         c        alpha      beta       gamma      #Cell Info
  13.469412  13.480098  13.442327  90.000000  90.000000  90.000000
   21.00000   41.00000   51.00000    0.00000    0.00000    0.00000
!  Pref1    Pref2      Asy1     Asy2     Asy3     Asy4      S_L      D_L
  0.00000  0.00000  0.00000  0.00000  0.00000  0.00000  0.00000  0.00000
     0.00     0.00     0.00     0.00     0.00     0.00     0.00     0.00
! Soft distance constraints:
Ni1  O4     3    1.00000    0.50000    1.50000    1.88000    0.02000
Ni1  O7    -2   -0.50000    0.00000    1.50000    1.88000    0.02000
Ni1  O9     4   -0.50000    1.50000    2.00000    1.88000    0.02000
Ni1  O11   -4    0.50000    0.50000    0.00000    1.88000    0.02000
Si2  O1     2    0.50000    1.00000    0.50000    1.61000    0.02000
Si2  O3    -4    0.50000    0.50000    0.00000    1.61000    0.02000
Si2  O5     4   -0.50000    1.50000    1.00000    1.61000    0.02000
Si2  O10   -3    0.00000    1.50000    0.50000    1.61000    0.02000
Si3  O1    -3    0.00000    0.50000    0.50000    1.61000    0.02000
Si3  O2     4    0.50000    0.50000    1.00000    1.61000    0.02000
Si3  O6     3    1.00000   -0.50000    1.50000    1.61000    0.02000
Si3  O11   -2    0.50000    0.00000    1.50000    1.61000    0.02000
Si4  O2    -2    0.50000    0.00000    0.50000    1.61000    0.02000
Si4  O3     3    1.00000    0.50000    0.50000    1.61000    0.02000
Si4  O4     2    1.50000    1.00000   -0.50000    1.61000    0.02000
Si4  O12   -4    1.50000    0.50000    0.00000    1.61000    0.02000
Si5  O5     2    1.50000    1.00000    0.50000    1.61000    0.02000
Si5  O7     3    2.00000   -0.50000    1.50000    1.61000    0.02000
Si5  O8    -4    1.50000   -0.50000    0.00000    1.61000    0.02000
Si5  O12   -3    0.00000    0.50000    0.50000    1.61000    0.02000
Si6  O6     4    0.50000    1.50000    1.00000    1.61000    0.02000
Si6  O8     2    1.50000    2.00000   -0.50000    1.61000    0.02000
Si6  O9    -3    0.00000    1.50000   -0.50000    1.61000    0.02000
Si6  O10   -2    0.50000    0.00000    0.50000    1.61000    0.02000
!  2Th1/TOF1    2Th2/TOF2  Pattern to plot
      10.008      79.995       1
;
data_Rb2MnSi5O12
_database_code_depnum_ccdc_archive 'CCDC 1449021'
loop_
    _audit_conform_dict_name
    _audit_conform_dict_version
    cif_core.dic .
    cif_pd.dic .
loop_
    _pd_block_diffractogram_id
    Rb2MnSi5O12pd
_chemical_name_systematic
;
Dirubidium managnese(II) pentasilicate
;
_chemical_name_common     'rubidium manganese silicon oxide'
_chemical_formula_moiety
;
Rb2 Mn1 Si5 O12
;
_chemical_formula_sum
;
Mn1 O12 Rb2 Si5
;
_chemical_formula_structural
;
Rb2 Mn1 Si5 O12
;
_chemical_formula_analytical     ?
_chemical_formula_iupac     'Rb2 Mn1 Si5 O12'
_chemical_formula_weight     557.9213
_chemical_melting_point     ?
_symmetry_cell_setting     orthorhombic
_symmetry_space_group_name_H-M     'P b c a'
_symmetry_space_group_name_Hall     '-P 2ac 2ab'
loop_
    _symmetry_equiv_pos_as_xyz
    'x,y,z'
    'x+1/2,-y+1/2,-z'
    '-x,y+1/2,-z+1/2'
    '-x+1/2,-y,z+1/2'
    '-x,-y,-z'
    '-x+1/2,y+1/2,z'
    'x,-y+1/2,z+1/2'
    'x+1/2,y,-z+1/2'
_cell_length_a     13.4085(10)
_cell_length_b     13.6979(11)
_cell_length_c     13.5761(10)
_cell_angle_alpha     90.00000
_cell_angle_beta     90.00000
_cell_angle_gamma     90.00000
_cell_volume     2493.5(3)
_cell_formula_units_Z     8
_cell_measurement_temperature     293
_cell_special_details     ?
_exptl_crystal_density_diffrn     2.9746(4)
_exptl_crystal_density_meas     ?
_exptl_crystal_density_method     'not measured'
_exptl_crystal_F_000     ?
_pd_char_colour     'pale brown-pink'
_pd_char_particle_morphology     ?
_exptl_absorpt_coefficient_mu     ?
_exptl_absorpt_correction_type     ?
_exptl_absorpt_process_details     ?
_exptl_absorpt_correction_T_min     ?
_exptl_absorpt_correction_T_max     ?
_exptl_special_details
;
;
_diffrn_ambient_temperature     293
_diffrn_radiation_type     'Cu K\a'
_diffrn_radiation_wavelength     1.5418
_diffrn_radiation_monochromator     ?
_diffrn_measurement_device_type     'PANalytical X'Pert Pro MPD diffractometer'
_diffrn_measurement_method     ?
_diffrn_detector_area_resol_mean     ?
_pd_instr_location
; 'PANalytical X'Pert Pro MPD, MERI, Sheffield Hallam University'
;
_pd_meas_2theta_range_min     10.00836
_pd_meas_2theta_range_max     79.99515
_pd_meas_2theta_range_inc     0.016711
_pd_meas_number_of_points     4189
_pd_meas_scan_method     step
_pd_meas_special_details
;
;
_refine_special_details
;
;
_refine_ls_goodness_of_fit_all     2.263
_refine_ls_number_reflns     1796
_refine_ls_number_parameters     71
_refine_ls_number_restraints     24
loop_
    _atom_type_symbol
    _atom_type_scat_Cromer_Mann_a1
    _atom_type_scat_Cromer_Mann_a2
    _atom_type_scat_Cromer_Mann_a3
    _atom_type_scat_Cromer_Mann_a4
    _atom_type_scat_Cromer_Mann_b1
    _atom_type_scat_Cromer_Mann_b2
    _atom_type_scat_Cromer_Mann_b3
    _atom_type_scat_Cromer_Mann_b4
    _atom_type_scat_Cromer_Mann_c
    _atom_type_scat_dispersion_real
    _atom_type_scat_dispersion_imag
    _atom_type_scat_source
    rb 17.17840 9.64350 5.13990 1.52920 1.78880 17.31510 0.27480 164.93399
                                                                         3.48730
                                                                        -0.57400
                                                                         1.60800
 International_Tables_for_Crystallography_Vol.C(1991)_Tables_6.1.1.4_and_6.1.1.5
    mn 11.28190 7.35730 3.01930 2.24410 5.34090 0.34320 17.86740 83.75430
                                                                         1.08960
                                                                        -0.56800
                                                                         2.80800
 International_Tables_for_Crystallography_Vol.C(1991)_Tables_6.1.1.4_and_6.1.1.5
    si 6.29150 3.03530 1.98910 1.54100 2.43860 32.33370 0.67850 81.69370 1.14070
                                                                         0.24400
                                                                         0.33000
 International_Tables_for_Crystallography_Vol.C(1991)_Tables_6.1.1.4_and_6.1.1.5
    o 3.04850 2.28680 1.54630 0.86700 13.27710 5.70110 0.32390 32.90890 0.25080
                                                                         0.04700
                                                                         0.03200
 International_Tables_for_Crystallography_Vol.C(1991)_Tables_6.1.1.4_and_6.1.1.5
_computing_data_collection
;
<i>X'Pert Data Collector</i> (PANalytical, 2006)
;
_computing_structure_solution     ?
_computing_structure_refinement
;
<i>FULLPROF</i> (Rodr\'iguez-Carvajal, 2001)
;
_computing_molecular_graphics
;
<i>VESTA</i> (Momma & Izumi, 2008)
;
_computing_publication_material
;
publCIF (Westrip, 2010)
;
_pd_calibration_special_details
; 'Calibration with external NIST 640e silicon standard'
;
_pd_prep_cool_rate     ?
_pd_prep_pressure     100
_pd_prep_temperature     1193
_pd_proc_2theta_range_min     10.1386
_pd_proc_2theta_range_max     80.1254
_pd_proc_2theta_range_inc     0.016711
_pd_proc_info_data_reduction     ?
_pd_proc_info_excluded_regions     ?
_pd_proc_ls_background_function     'cubic splines interpolation'
_pd_proc_ls_pref_orient_corr
;
;
_pd_proc_ls_prof_R_factor     6.5270
_pd_proc_ls_prof_wR_factor     8.8470
_pd_proc_ls_prof_wR_expected     3.9093
_pd_proc_ls_profile_function     'T-C-H Pseudo-Voigt'
_pd_proc_ls_special_details
;
;
_pd_proc_wavelength     1.540560
_pd_spec_mount_mode     reflection
_pd_spec_mounting     'flat plate'
_pd_spec_shape     irregular
_pd_spec_size_axial     10
_pd_spec_size_equat     10
_pd_spec_size_thick     0.1
loop_
    _atom_site_type_symbol
    _atom_site_label
    _atom_site_fract_x
    _atom_site_fract_y
    _atom_site_fract_z
    _atom_site_U_iso_or_equiv
    _atom_site_adp_type
    _atom_site_occupancy
    Rb Rb1 0.1311(8) 0.1348(8) 0.1535(6) 0.0544(19) Uiso 1.00000
    Rb Rb2 0.3811(10) 0.3968(7) 0.3953(7) 0.0544(19) Uiso 1.00000
    Mn Mn1 0.3707(9) 0.8342(7) 0.9432(6) 0.00127 Uiso 1.00000
    Si Si2 0.1328(11) 0.6601(10) 0.6011(10) 0.024(2) Uiso 1.00000
    Si Si3 0.5921(11) 0.1146(10) 0.6255(10) 0.024(2) Uiso 1.00000
    Si Si4 0.6449(10) 0.5993(11) 0.1054(10) 0.024(2) Uiso 1.00000
    Si Si5 0.9006(10) 0.3583(11) 0.8208(10) 0.024(2) Uiso 1.00000
    Si Si6 0.8312(11) 0.9317(10) 0.3329(11) 0.024(2) Uiso 1.00000
    O O1 0.4758(12) 0.355(3) 0.1607(19) 0.00127 Uiso 1.00000
    O O2 0.083(2) 0.4973(12) 0.399(3) 0.00127 Uiso 1.00000
    O O3 0.397(2) 0.150(3) 0.4890(13) 0.00127 Uiso 1.00000
    O O4 0.7328(12) 0.4230(19) 0.620(2) 0.00127 Uiso 1.00000
    O O5 0.659(2)   0.7326(14) 0.360(2) 0.00127 Uiso 1.00000
    O O6 0.363(4) 0.632(2)   0.7605(17) 0.00127 Uiso 1.00000
    O O7 0.9822(15) 0.877(3) 0.645(2) 0.00127 Uiso 1.00000
    O O8 0.659(3) 0.9530(13) 0.860(3) 0.00127 Uiso 1.00000
    O O9 0.893(2) 0.635(2) 0.9119(13) 0.00127 Uiso 1.00000
    O O10 0.2099(14) 0.9281(18) 0.135(3) 0.00127 Uiso 1.00000
    O O11 0.132(3) 0.1885(12) 0.9545(17) 0.00127 Uiso 1.00000
    O O12 0.892(3) 0.139(3) 0.2068(12) 0.00127 Uiso 1.00000
_geom_special_details     ?
loop_
    _geom_bond_atom_site_label_1
    _geom_bond_atom_site_label_2
    _geom_bond_site_symmetry_2
    _geom_bond_distance
    _geom_bond_publ_flag
    Rb1 O1 6_545 4.09(4) ?
    Rb1 O2 3_545 3.51(3) ?
    Rb1 O2 7_554 3.95(4) ?
    Rb1 O3 8_455 3.69(3) ?
    Rb1 O4 2_456 3.46(3) ?
    Rb1 O5 3_645 3.12(3) ?
    Rb1 O6 4_564 3.51(3) ?
    Rb1 O7 5_666 3.13(3) ?
    Rb1 O8 5_666 3.07(4) ?
    Rb1 O9 5_666 3.29(3) ?
    Rb1 O10 1_545 3.03(3) ?
    Rb1 O11 1_554 2.80(2) ?
    Rb1 O12 1_455 3.29(4) ?
    Rb1 O12 8_455 3.98(4) ?
    Rb2 O1 1_555 3.48(3) ?
    Rb2 O2 1_555 4.23(3) ?
    Rb2 O3 1_555 3.62(4) ?
    Rb2 O4 5_666 2.91(3) ?
    Rb2 O5 3_645 4.17(3) ?
    Rb2 O5 5_666 3.80(3) ?
    Rb2 O6 4_564 3.77(5) ?
    Rb2 O6 5_666 4.05(5) ?
    Rb2 O7 2_466 3.43(4) ?
    Rb2 O7 6_645 3.86(3) ?
    Rb2 O8 3_646 3.45(4) ?
    Rb2 O9 4_664 3.07(3) ?
    Rb2 O9 8_456 4.19(3) ?
    Rb2 O10 6_545 3.76(4) ?
    Rb2 O11 7_554 3.63(4) ?
    Rb2 O12 8_455 3.80(4) ?
    Mn1 O4 3_656 2.04(2) ?
    Mn1 O7 8_456 2.00(3) ?
    Mn1 O9 2_467 2.03(2) ?
    Mn1 O11 6_555 2.002(19) ?
    Si2 O1 4_565 1.68(2) ?
    Si2 O3 6_555 1.58(2) ?
    Si2 O5 2_466 1.60(2) ?
    Si2 O10 7_565 1.66(3) ?
    Si3 O1 7_555 1.68(2) ?
    Si3 O2 2_556 1.57(2) ?
    Si3 O6 3_646 1.68(3) ?
    Si3 O11 8_556 1.58(3) ?
    Si4 O2 8_555 1.63(2) ?
    Si4 O3 3_655 1.56(3) ?
    Si4 O4 4_664 1.68(2) ?
    Si4 O12 6_655 1.56(3) ?
    Si5 O5 4_665 1.57(3) ?
    Si5 O7 3_746 1.66(3) ?
    Si5 O8 6_645 1.61(3) ?
    Si5 O12 7_555 1.55(2) ?
    Si6 O6 2_566 1.60(3) ?
    Si6 O8 4_674 1.63(2) ?
    Si6 O9 7_564 1.63(3) ?
    Si6 O10 8_555 1.68(3) ?
loop_
    _geom_angle_atom_site_label_1
    _geom_angle_atom_site_label_2
    _geom_angle_atom_site_label_3
    _geom_angle_site_symmetry_1
    _geom_angle_site_symmetry_3
    _geom_angle
    _geom_angle_publ_flag
    O4 Mn1 O7 3_656 8_456 94.7(15) ?
    O4 Mn1 O9 3_656 2_467 112.6(18) ?
    O4 Mn1 O11 3_656 6_555 128.0(19) ?
    O7 Mn1 O9 8_456 2_467 114.1(18) ?
    O7 Mn1 O11 8_456 6_555 111(2) ?
    O9 Mn1 O11 2_467 6_555 97.8(16) ?
    O1 Si2 O3 4_565 6_555 104(2) ?
    O1 Si2 O5 4_565 2_466 98(2) ?
    O1 Si2 O10 4_565 7_565 109(2) ?
    O3 Si2 O5 6_555 2_466 117(3) ?
    O3 Si2 O10 6_555 7_565 111(3) ?
    O5 Si2 O10 2_466 7_565 116(2) ?
    O1 Si3 O2 7_555 2_556 103(3) ?
    O1 Si3 O6 7_555 3_646 92(3) ?
    O1 Si3 O11 7_555 8_556 111(3) ?
    O2 Si3 O6 2_556 3_646 111(3) ?
    O2 Si3 O11 2_556 8_556 120(2) ?
    O6 Si3 O11 3_646 8_556 115(2) ?
    O2 Si4 O3 8_555 3_655 100(3) ?
    O2 Si4 O4 8_555 4_664 110(2) ?
    O2 Si4 O12 8_555 6_655 100(3) ?
    O3 Si4 O4 3_655 4_664 122(2) ?
    O3 Si4 O12 3_655 6_655 117(2) ?
    O4 Si4 O12 4_664 6_655 106(3) ?
    O5 Si5 O7 4_665 3_746 121(3) ?
    O5 Si5 O8 4_665 6_645 106(2) ?
    O5 Si5 O12 4_665 7_555 109(3) ?
    O7 Si5 O8 3_746 6_645 105(3) ?
    O7 Si5 O12 3_746 7_555 110(3) ?
    O8 Si5 O12 6_645 7_555 106(3) ?
    O6 Si6 O8 2_566 4_674 134(3) ?
    O6 Si6 O9 2_566 7_564 94(2) ?
    O6 Si6 O10 2_566 8_555 117(3) ?
    O8 Si6 O9 4_674 7_564 111(2) ?
    O8 Si6 O10 4_674 8_555 93(2) ?
    O9 Si6 O10 7_564 8_555 108(2) ?
    Si2 O1 Si3 4_564 7_554 134.2(18) ?
    Si3 O2 Si4 2_456 8_455 142.2(18) ?
    Si2 O3 Si4 6_545 3_645 137.6(19) ?
    Mn1 O4 Si4 3_646 4_665 120.5(14) ?
    Si2 O5 Si5 2_566 4_664 136.4(19) ?
    Si3 O6 Si6 3_656 2_466 138(2) ?
    Mn1 O7 Si5 8_556 3_756 146.0(16) ?
    Si5 O8 Si6 6_655 4_675 138.2(19) ?
    Mn1 O9 Si6 2_567 7_565 132.5(15) ?
    Si2 O10 Si6 7_564 8_455 134.1(18) ?
    Mn1 O11 Si3 6_545 8_456 125.5(15) ?
    Si4 O12 Si5 6_645 7_554 155.7(19) ?
_iucr_refine_instructions_details
;
COMM ;Rb2MnSi5O12 CMBH leucite
! Current global Chi2 (Bragg contrib.) =      5.122
! Files => DAT-file: RbMnlong.xrdml,  PCR-file: RbMn_distab
!Job Npr Nph Nba Nex Nsc Nor Dum Iwg Ilo Ias Res Ste Nre Cry Uni Cor Opt Aut
   0   7   1 -25   2   0   0   0   0   0   0   0   0   0   0   0   0   0   1
!
!Ipr Ppl Ioc Mat Pcr Ls1 Ls2 Ls3 NLI Prf Ins Rpa Sym Hkl Fou Sho Ana
   0   0   1   0   1   0   4   0   0   3  13  -1   1   0   0   0   0
!
! Lambda1  Lambda2    Ratio    Bkpos    Wdt    Cthm     muR   AsyLim   Rpolarz
2nd-muR -> Patt# 1
 1.540560 1.544390  0.50000   40.000  8.0000  0.9100  0.0000    0.00    0.0000
 0.0000
!
!NCY  Eps  R_at  R_an  R_pr  R_gl     Thmin       Step       Thmax    PSD
Sent0
200  0.10  0.20  1.00  0.20  0.20     10.0084   0.016711    79.9951   0.000
0.000
!
!2Theta/TOF/E(Kev)   Background  for Pattern#  1
        10.1522      1271.8969
        11.6138      1077.5243
        13.0506       934.7885
        13.8929       863.6443
        15.2802       762.8992
        16.6674       704.6045
        17.4354       671.8759
        18.8970       622.6292
        20.2595       586.7983
        22.1917       547.9796
        25.2187       642.1690
        28.0209       615.6018
        31.7680       466.0878
        34.8961       392.4008
        38.8713       354.3611
        43.8168       335.4515
        51.9529       322.7233
        57.1833       308.4162
        59.6325       275.1516
        63.1606       270.9038
        66.0920       270.2809
        71.5007       268.1575
        73.2761       264.4289
        77.1159       239.0207
        79.3454       246.6603
!
! Excluded regions (LowT  HighT) for Pattern#  1
        0.00       10.00
       80.00     1000.00
!
!
      71    !Number of refined parameters
!
!  Zero    Code    SyCos    Code   SySin    Code  Lambda     Code MORE ->Patt# 1
 -0.13024   31.0  0.00000    0.0  0.00000    0.0 0.000000    0.00   1
!
! Microabsorption coefficients for Pattern#  1
!   P0    Cod_P0    Cp   Cod_Cp     Tau  Cod_Tau
  0.1397   90.25  0.0000    0.00  0.0000    0.00
!-------------------------------------------------------------------------------
!  Data for PHASE number:   1  ==> Current R_Bragg for Pattern#  1:     5.99
!-------------------------------------------------------------------------------
!
!Nat Dis Ang Pr1 Pr2 Pr3 Jbt Irf Isy Str Furth       ATZ    Nvk Npr More
  20  24   0 0.0 0.0 1.0   0   0   0   0   0       4466.370   0   7   1
!
!Jvi Jdi Hel Sol Mom Ter  Brind   RMua    RMub    RMuc   Jtyp  Nsp_Ref Ph_Shift
N_Domains
0   3   0   0   0   0  1.0000  0.0000  0.0000  0.0000    0      0      0      0
!
! Max_dst(dist) (angles)  Bond-Valence Calc.
      4.2400      2.0500
P b c a                  <--Space group symbol
!Atom   Typ       X        Y        Z     Biso       Occ     In Fin N_t Spc
/Codes
Rb1    Rb      0.13115  0.13478  0.15354  4.29145   1.00000   0   0   0    0
                101.00   111.00   121.00   701.00      0.00
Rb2    Rb      0.38108  0.39683  0.39525  4.29145   1.00000   0   0   0    0
                131.00   141.00   151.00   701.00      0.00
Mn1    Mn      0.37070  0.83420  0.94320  0.10000   1.00000   0   0   0    0
                161.00   171.00   181.00     0.00      0.00
Si2    Si      0.13277  0.66006  0.60115  1.88340   1.00000   0   0   0    0
                191.00   201.00   211.00   711.00      0.00
Si3    Si      0.59215  0.11458  0.62552  1.88340   1.00000   0   0   0    0
                221.00   231.00   241.00   711.00      0.00
Si4    Si      0.64488  0.59935  0.10540  1.88340   1.00000   0   0   0    0
                251.00   261.00   271.00   711.00      0.00
Si5    Si      0.90057  0.35827  0.82079  1.88340   1.00000   0   0   0    0
                281.00   291.00   301.00   711.00      0.00
Si6    Si      0.83117  0.93170  0.33290  1.88340   1.00000   0   0   0    0
                311.00   321.00   331.00   711.00      0.00
O1     O       0.47577  0.35453  0.16072  0.10000   1.00000   0   0   0    0
                341.00   351.00   361.00     0.00      0.00
O2     O       0.08293  0.49735  0.39865  0.10000   1.00000   0   0   0    0
                371.00   381.00   391.00     0.00      0.00
O3     O       0.39704  0.14973  0.48899  0.10000   1.00000   0   0   0    0
                401.00   411.00   421.00     0.00      0.00
O4     O       0.73278  0.42298  0.61984  0.10000   1.00000   0   0   0    0
                431.00   441.00   451.00     0.00      0.00
O5     O       0.65928  0.73258  0.35982  0.10000   1.00000   0   0   0    0
                461.00   471.00   481.00     0.00      0.00
O6     O       0.36270  0.63245  0.76050  0.10000   1.00000   0   0   0    0
                491.00   501.00   511.00     0.00      0.00
O7     O       0.98222  0.87679  0.64463  0.10000   1.00000   0   0   0    0
                521.00   531.00   541.00     0.00      0.00
O8     O       0.65917  0.95304  0.86019  0.10000   1.00000   0   0   0    0
                551.00   561.00   571.00     0.00      0.00
O9     O       0.89345  0.63468  0.91188  0.10000   1.00000   0   0   0    0
                581.00   591.00   601.00     0.00      0.00
O10    O       0.20994  0.92810  0.13544  0.10000   1.00000   0   0   0    0
                611.00   621.00   631.00     0.00      0.00
O11    O       0.13183  0.18847  0.95454  0.10000   1.00000   0   0   0    0
                641.00   651.00   661.00     0.00      0.00
O12    O       0.89211  0.13893  0.20684  0.10000   1.00000   0   0   0    0
                671.00   681.00   691.00     0.00      0.00
!-------> Profile Parameters for Pattern #  1
!  Scale        Shape1      Bov      Str1      Str2      Str3   Strain-Model
 0.29651E-04   0.00000   0.00000   0.00000   0.00000   0.00000       0
    11.00000     0.000     0.000     0.000     0.000     0.000
!       U         V          W           X          Y        GauSiz   LorSiz
Size-Model
0.387366   0.252277  -0.003990   0.018961   0.000000   0.000000   0.000000    0
     61.000     71.000     81.000      0.000      0.000      0.000      0.000
!     a          b         c        alpha      beta       gamma      #Cell Info
  13.408465  13.697934  13.576098  90.000000  90.000000  90.000000
   21.00000   41.00000   51.00000    0.00000    0.00000    0.00000
!  Pref1    Pref2      Asy1     Asy2     Asy3     Asy4      S_L      D_L
  0.00000  0.00000  0.00000  0.00000  0.00000  0.00000  0.00000  0.00000
     0.00     0.00     0.00     0.00     0.00     0.00     0.00     0.00
! Soft distance constraints:
Mn1  O4     3    1.00000    0.50000    1.50000    1.98000    0.02000
Mn1  O7    -2   -0.50000    0.00000    1.50000    1.98000    0.02000
Mn1  O9     4   -0.50000    1.50000    2.00000    1.98000    0.02000
Mn1  O11   -4    0.50000    0.50000    0.00000    1.98000    0.02000
Si2  O1     2    0.50000    1.00000    0.50000    1.61000    0.02000
Si2  O3    -4    0.50000    0.50000    0.00000    1.61000    0.02000
Si2  O5     4   -0.50000    1.50000    1.00000    1.61000    0.02000
Si2  O10   -3    0.00000    1.50000    0.50000    1.61000    0.02000
Si3  O1    -3    0.00000    0.50000    0.50000    1.61000    0.02000
Si3  O2     4    0.50000    0.50000    1.00000    1.61000    0.02000
Si3  O6     3    1.00000   -0.50000    1.50000    1.61000    0.02000
Si3  O11   -2    0.50000    0.00000    1.50000    1.61000    0.02000
Si4  O2    -2    0.50000    0.00000    0.50000    1.61000    0.02000
Si4  O3     3    1.00000    0.50000    0.50000    1.61000    0.02000
Si4  O4     2    1.50000    1.00000   -0.50000    1.61000    0.02000
Si4  O12   -4    1.50000    0.50000    0.00000    1.61000    0.02000
Si5  O5     2    1.50000    1.00000    0.50000    1.61000    0.02000
Si5  O7     3    2.00000   -0.50000    1.50000    1.61000    0.02000
Si5  O8    -4    1.50000   -0.50000    0.00000    1.61000    0.02000
Si5  O12   -3    0.00000    0.50000    0.50000    1.61000    0.02000
Si6  O6     4    0.50000    1.50000    1.00000    1.61000    0.02000
Si6  O8     2    1.50000    2.00000   -0.50000    1.61000    0.02000
Si6  O9    -3    0.00000    1.50000   -0.50000    1.61000    0.02000
Si6  O10   -2    0.50000    0.00000    0.50000    1.61000    0.02000
!  2Th1/TOF1    2Th2/TOF2  Pattern to plot
      10.008      79.995       1
;
data_global
_journal_data_validation_number     ?
_journal_date_recd_electronic     2015-12-18
_journal_date_accepted     2016-01-21
_journal_name_full     'Acta Crystallographica, Section E'
_journal_year     2016
_journal_volume     72
_journal_issue      2
_journal_page_first     249
_journal_page_last     252
_journal_paper_category     GI
_journal_paper_doi     10.1107/S2056989016001390
_journal_coeditor_code     VN2106
_publ_contact_author_name     'Dr Anthony M. T. Bell'
_publ_contact_author_address
;
Materials and Engineering Research Institute
Sheffield Hallam University
Sheffield S1 1WB
England
;
_publ_contact_author_email     'anthony.bell@shu.ac.uk'
_publ_contact_author_fax     '00441142253501'
_publ_contact_author_phone     '00441142253401'
_publ_section_title
;
Rietveld refinement of the crystal structures of Rb~2~<i>X</i>Si~5~O~12~
(<i>X</i> = Ni, Mn).
;
_publ_section_title_footnote     .
loop_
    _publ_author_name
    _publ_author_footnote
    _publ_author_address
    'Bell, Anthony M. T.' .
;
Materials and Engineering Research Institute (MERI)
Sheffield Hallam University
Sheffield S1 1WB
England
;
    'Henderson, C. Michael B.' .
;
School of Earth, Atmospheric and Environmental Sciences
University of Manchester
Manchester M13 9PL
England
ASTeC
Sci-Tech Daresbury Laboratory
Science and Technology Facilities Council,
Warrington WA4 4AD
England
;
_publ_section_synopsis
;
Rietveld refinements show that the crystal structures of synthetic leucite
silicate framework mineral analogues Rb~2~<i>X</i>Si~5~O~12~ (<i>X</i> = Ni,
Mn) are isostructural with the <i>Pbca</i> cation-ordered structure of
Cs~2~CdSi~5~O~12~.
;
