# Supplementary material for: Rietveld refinement of the crystal structures of Rb2 XSi5O12 (X = Ni, Mn)
Source: Acta Crystallogr E Crystallogr Commun. 2016 Jan 27;72(Pt 2):249–52. doi: 10.1107/S2056989016001390 (PMC4770953; doi:10.1107/S2056989016001390)
Supplement: Supplementary file 2 [file e-72-00249-Rb2NiSi5O12sup5.rtv]

 
#==============================================
# Powder diffraction pattern number   1
#==============================================
 
data_Rb2NiSi5O12
 
_pd_block_id    RbNilong3
#==============================================================================
# 9. INSTRUMENT CHARACTERIZATION          
   
_exptl_special_details     
; ?                
;               
                
# if regions of the data are excluded, the reason(s) are supplied here:
_pd_proc_info_excluded_regions 
; ?
;

# The following item is used to identify the equipment used to record   
# the powder pattern when the diffractogram was measured at a laboratory 
# other than the authors' home institution, e.g. when neutron or synchrotron
# radiation is used.   
                
_pd_instr_location 
; 'PANalytical X'Pert Pro MPD, MERI, Sheffield Hallam University'
;                
_pd_calibration_special_details           # description of the method used 
        # to calibrate the instrument 
; 'Calibration with external NIST 640e silicon standard'
;

_diffrn_ambient_temperature          293
_diffrn_source              'X-ray tube' # Put here: 'rotating-anode X-ray
# tube or similar' 
_diffrn_source_target       Cu # Put here the chemical symbol of the anode
_diffrn_source_type            ?    
_diffrn_measurement_device_type      'PANalytical X'Pert Pro MPD diffractometer'
_diffrn_detector    'PANalytical X'Celerator'
_diffrn_detector_type          ?  # make or model of detector
  
_pd_meas_scan_method           step  # options are 'step', 'cont',
                 # 'tof', 'fixed' or
                 # 'disp' (= dispersive)
_pd_meas_special_details 
;  ?  
;  
   
# The following two items identify the program(s) used (if appropriate).   
_computing_data_collection        ? 
_computing_data_reduction         ?  
    
# Describe any processing performed on the data, prior to refinement
# For example: a manual Lp correction or a precomputed absorption correction
_pd_proc_info_data_reduction      ? 

# The following item is used for angular dispersive measurements only.

_diffrn_radiation_monochromator   ?

# The following items are used to define the size of the instrument
# Not all distances are appropriate for all instrument types.

_pd_instr_dist_src/mono           ? 
_pd_instr_dist_mono/spec          ? 
_pd_instr_dist_src/spec           ? 
_pd_instr_dist_spec/anal          ? 
_pd_instr_dist_anal/detc          ? 
_pd_instr_dist_spec/detc          ? 
                
# 10. Specimen size and mounting information 
  
# The next three fields give the specimen dimensions in mm.  The equatorial 
# plane contains the incident and diffracted beam.  

_pd_spec_size_axial               10       # perpendicular to 
        # equatorial plane 

_pd_spec_size_equat               10       # parallel to 
        # scattering vector
        # in transmission 

_pd_spec_size_thick               0.1       # parallel to
        # scattering vector
        # in reflection 

_pd_spec_mounting        # This field should be
        # used to give details of the
        # container.  
; flat plate sample holder with silicon low background substrate 
; 
 
_pd_spec_mount_mode               reflection       # options are 'reflection'
        # or 'transmission'   

_pd_spec_shape   irregular       # options are 'cylinder'
        # 'flat_sheet' or 'irregular'

 
_diffrn_radiation_probe                x-rays 
_diffrn_radiation_wavelength            1.5406
     
#  The following profile R-factors are NOT CORRECTED for background
#  The sum is extended to all non-excluded points.
#  These are the current CIF standard
 
_pd_proc_ls_prof_R_factor                9.0462
_pd_proc_ls_prof_wR_factor              12.0057
_pd_proc_ls_prof_wR_expected             4.2625
 
#  The following profile R-factors are CORRECTED for background
#  The sum is extended to all non-excluded points.
#  These items are not in the current CIF standard, but are defined above
 
_pd_proc_ls_prof_cR_factor               27.1634
_pd_proc_ls_prof_cwR_factor              25.9897
_pd_proc_ls_prof_cwR_expected             9.2274
 
#  The following items are not in the CIF standard, but are defined above
 
_pd_proc_ls_prof_chi2                 7.9331
_pd_proc_ls_prof_echi2                7.9331
  
_pd_proc_ls_background_function
;   FullProf Background function number  -26
;  
  
_exptl_absorpt_process_details 
;   FullProf Absorption/surface roughness correction
 No correction is applied 'Microabsorption correction'.
;
 
_pd_proc_ls_profile_function
; 
; 
_pd_proc_ls_peak_cutoff 0.00500
_pd_calc_method  "   Rietveld Refinement" 
 
 
_pd_meas_2theta_range_min      10.008356
_pd_meas_2theta_range_max      79.995148
_pd_meas_2theta_range_inc       0.016711
_pd_proc_2theta_range_min       9.896696
_pd_proc_2theta_range_max      79.883492
_pd_proc_2theta_range_inc       0.016711
 
loop_
_pd_proc_point_id
_pd_proc_2theta_corrected   
_pd_proc_intensity_total
_pd_calc_intensity_total
_pd_proc_intensity_bkg_calc
 
     1     9.8967    1198(35)          1174.3242         1174.3160   
     2     9.9134    1149(34)          1174.3245         1174.3160   
     3     9.9301    1221(35)          1175.2434         1175.2349   
     4     9.9468    1225(35)          1172.9927         1172.9839   
     5     9.9635    1205(35)          1170.7419         1170.7329   
     6     9.9803    1166(34)          1168.4913         1168.4822   
     7     9.9970    1145(34)          1166.2415         1166.2321   
     8    10.0137    1207(35)          1163.9924         1163.9828   
     9    10.0304    1152(34)          1161.7444         1161.7345   
    10    10.0471    1193(35)          1159.4976         1159.4874   
    11    10.0638    1171(34)          1157.2522         1157.2418   
    12    10.0805    1127(34)          1155.0083         1154.9977   
    13    10.0972    1099(33)          1152.7665         1152.7556   
    14    10.1139    1158(34)          1150.5267         1150.5155   
    15    10.1307    1117(33)          1148.2892         1148.2777   
    16    10.1474    1176(34)          1146.0542         1146.0424   
    17    10.1641    1193(35)          1143.8218         1143.8097   
    18    10.1808    1138(34)          1141.5925         1141.5801   
    19    10.1975    1159(34)          1139.3666         1139.3538   
    20    10.2142    1197(35)          1137.1438         1137.1306   
    21    10.2309    1119(33)          1134.9247         1134.9111   
    22    10.2476    1156(34)          1132.7094         1132.6954   
    23    10.2643    1167(34)          1130.4982         1130.4838   
    24    10.2811    1119(33)          1128.2911         1128.2764   
    25    10.2978    1168(34)          1126.0887         1126.0735   
    26    10.3145    1153(34)          1123.8909         1123.8751   
    27    10.3312    1168(34)          1121.6980         1121.6818   
    28    10.3479    1169(34)          1119.5103         1119.4935   
    29    10.3646    1170(34)          1117.3279         1117.3105   
    30    10.3813    1107(33)          1115.1509         1115.1331   
    31    10.3980    1138(34)          1112.9800         1112.9615   
    32    10.4147    1055(32)          1110.8148         1110.7958   
    33    10.4315    1121(33)          1108.6560         1108.6362   
    34    10.4482    1135(34)          1106.5037         1106.4833   
    35    10.4649    1115(33)          1104.3579         1104.3368   
    36    10.4816    1095(33)          1102.2191         1102.1971   
    37    10.4983    1137(34)          1100.0874         1100.0647   
    38    10.5150    1125(34)          1097.9630         1097.9395   
    39    10.5317    1083(33)          1095.8461         1095.8215   
    40    10.5484    1096(33)          1093.7369         1093.7114   
    41    10.5651    1085(33)          1091.6359         1091.6094   
    42    10.5819    1140(34)          1089.5428         1089.5153   
    43    10.5986    1068(33)          1087.4581         1087.4294   
    44    10.6153    1121(33)          1085.3824         1085.3525   
    45    10.6320    1055(32)          1083.3153         1083.2841   
    46    10.6487    1139(34)          1081.2573         1081.2247   
    47    10.6654    1129(34)          1079.2089         1079.1747   
    48    10.6821    1119(33)          1077.1699         1077.1342   
    49    10.6988    1089(33)          1075.1405         1075.1030   
    50    10.7155    1050(32)          1073.1212         1073.0819   
    51    10.7323    1068(33)          1071.1123         1071.0709   
    52    10.7490    1059(33)          1069.1157         1069.0702   
    53    10.7657    1074(33)          1067.1282         1067.0800   
    54    10.7824    1090(33)          1065.1531         1065.1006   
    55    10.7991    1055(32)          1063.1886         1063.1321   
    56    10.8158    1090(33)          1061.2367         1061.1748   
    57    10.8325    1102(33)          1059.2985         1059.2289   
    58    10.8492    1123(34)          1057.3752         1057.2946   
    59    10.8659    1106(33)          1055.4696         1055.3721   
    60    10.8827    1070(33)          1053.5850         1053.4614   
    61    10.8994    1013(32)          1051.7271         1051.5632   
    62    10.9161    1047(32)          1049.9038         1049.6775   
    63    10.9328    1001(32)          1048.1271         1047.8046   
    64    10.9495    1055(32)          1046.4132         1045.9442   
    65    10.9662    1103(33)          1044.7861         1044.0974   
    66    10.9829    1059(33)          1043.2767         1042.2634   
    67    10.9996    1083(33)          1041.9281         1040.4434   
    68    11.0164    1080(33)          1040.7937         1038.6364   
    69    11.0331    994(32)          1039.9417         1036.8425    
    70    11.0498    1032(32)          1039.4546         1035.0613   
    71    11.0665    1009(32)          1039.4303         1033.2930   
    72    11.0832    1037(32)          1039.9781         1031.5366   
    73    11.0999    1047(32)          1041.2172         1029.7928   
    74    11.1166    1103(33)          1043.2682         1028.0605   
    75    11.1333    1043(32)          1046.2455         1026.3403   
    76    11.1500    1095(33)          1050.2446         1024.6313   
    77    11.1668    1042(32)          1055.3307         1022.9337   
    78    11.1835    1059(33)          1061.5225         1021.2469   
    79    11.2002    1096(33)          1068.7803         1019.5710   
    80    11.2169    1156(34)          1076.9937         1017.9056   
    81    11.2336    1127(34)          1085.9753         1016.2505   
    82    11.2503    1160(34)          1095.4586         1014.6055   
    83    11.2670    1106(33)          1105.1045         1012.9703   
    84    11.2837    1157(34)          1114.5144         1011.3447   
    85    11.3004    1167(34)          1123.2516         1009.7286   
    86    11.3172    1148(34)          1130.8680         1008.1216   
    87    11.3339    1154(34)          1136.9359         1006.5236   
    88    11.3506    1158(34)          1141.0801         1004.9342   
    89    11.3673    1152(34)          1143.0094         1003.3534   
    90    11.3840    1095(33)          1142.5404         1001.7807   
    91    11.4007    1178(34)          1139.6154         1000.2162   
    92    11.4174    1083(33)          1134.3059          998.6594   
    93    11.4341    1054(32)          1126.8074          997.1100   
    94    11.4508    1033(32)          1117.4213          995.5681   
    95    11.4676    1123(34)          1106.5289          994.0333   
    96    11.4843    1072(33)          1094.5614          992.5053   
    97    11.5010    1035(32)          1081.9657          990.9839   
    98    11.5177    986(31)          1069.1750          989.4691    
    99    11.5344    1143(34)          1056.5808          987.9603   
   100    11.5511    1010(32)          1044.5162          986.4577   
   101    11.5678    1025(32)          1033.2357          984.9606   
   102    11.5845    1015(32)          1022.9205          983.4691   
   103    11.6012    996(32)          1013.6702          981.9828    
   104    11.6180    1007(32)          1005.5190          980.5016   
   105    11.6347    1012(32)           998.4417          979.0252   
   106    11.6514    976(31)           992.3697          977.5534    
   107    11.6681    1012(32)           987.2044          976.0861   
   108    11.6848    986(31)           982.8301          974.6226    
   109    11.7015    942(31)           979.1259          973.1632    
   110    11.7182    952(31)           975.9736          971.7075    
   111    11.7349    976(31)           973.2640          970.2552    
   112    11.7516    997(32)           970.9011          968.8060    
   113    11.7684    977(31)           968.8033          967.3599    
   114    11.7851    984(31)           966.9036          965.9165    
   115    11.8018    1002(32)           965.1490          964.4758   
   116    11.8185    902(30)           963.4982          963.0372    
   117    11.8352    973(31)           961.9204          961.6006    
   118    11.8519    961(31)           960.3931          960.1660    
   119    11.8686    966(31)           958.9000          958.7330    
   120    11.8853    986(31)           957.4296          957.3013    
   121    11.9020    957(31)           955.9743          955.8708    
   122    11.9188    900(30)           954.5286          954.4412    
   123    11.9355    1008(32)           953.0893          953.0123   
   124    11.9522    974(31)           951.6537          951.5838    
   125    11.9689    992(31)           950.2206          950.1556    
   126    11.9856    949(31)           948.7886          948.7273    
   127    12.0023    947(31)           947.3576          947.2991    
   128    12.0190    957(31)           945.9263          945.8700    
   129    12.0357    935(31)           944.4949          944.4406    
   130    12.0525    979(31)           943.0627          943.0099    
   131    12.0692    911(30)           941.6299          941.5786    
   132    12.0859    919(30)           940.1954          940.1454    
   133    12.1026    940(31)           938.7598          938.7109    
   134    12.1193    964(31)           937.3224          937.2744    
   135    12.1360    923(30)           935.8831          935.8360    
   136    12.1527    1019(32)           934.4415          934.3952   
   137    12.1694    967(31)           932.9977          932.9520    
   138    12.1861    954(31)           931.5512          931.5060    
   139    12.2029    927(30)           930.1017          930.0571    
   140    12.2196    926(30)           928.6497          928.6054    
   141    12.2363    967(31)           927.1951          927.1510    
   142    12.2530    940(31)           925.7378          925.6939    
   143    12.2697    858(29)           924.2843          924.2342    
   144    12.2864    916(30)           922.8223          922.7721    
   145    12.3031    949(31)           921.3585          921.3075    
   146    12.3198    968(31)           919.8950          919.8406    
   147    12.3365    896(30)           918.4265          918.3714    
   148    12.3533    956(31)           916.9557          916.9001    
   149    12.3700    908(30)           915.4829          915.4266    
   150    12.3867    935(31)           914.0083          913.9513    
   151    12.4034    925(30)           912.5318          912.4740    
   152    12.4201    979(31)           911.0536          910.9948    
   153    12.4368    874(30)           909.5738          909.5139    
   154    12.4535    942(31)           908.0924          908.0313    
   155    12.4702    968(31)           906.6096          906.5471    
   156    12.4869    913(30)           905.1256          905.0616    
   157    12.5037    919(30)           903.6404          903.5745    
   158    12.5204    892(30)           902.1542          902.0861    
   159    12.5371    894(30)           900.6672          900.5964    
   160    12.5538    917(30)           899.1800          899.1057    
   161    12.5705    865(29)           897.6928          897.6136    
   162    12.5872    923(30)           896.2068          896.1207    
   163    12.6039    839(29)           894.7230          894.6269    
   164    12.6206    937(31)           893.2436          893.1321    
   165    12.6373    923(30)           891.7716          891.6367    
   166    12.6541    940(31)           890.3115          890.1405    
   167    12.6708    933(31)           888.8702          888.6439    
   168    12.6875    842(29)           887.4572          887.1466    
   169    12.7042    892(30)           886.0862          885.6489    
   170    12.7209    872(30)           884.7766          884.1509    
   171    12.7376    885(30)           883.5534          882.6527    
   172    12.7543    904(30)           882.4502          881.1542    
   173    12.7710    916(30)           881.5099          879.6557    
   174    12.7877    876(30)           880.7855          878.1571    
   175    12.8045    926(30)           880.3412          876.6586    
   176    12.8212    826(29)           880.2508          875.1602    
   177    12.8379    867(29)           880.5975          873.6621    
   178    12.8546    887(30)           881.4695          872.1643    
   179    12.8713    882(30)           882.9553          870.6669    
   180    12.8880    825(29)           885.1373          869.1700    
   181    12.9047    860(29)           888.0826          867.6736    
   182    12.9214    891(30)           891.8344          866.1779    
   183    12.9381    888(30)           896.4004          864.6830    
   184    12.9549    867(29)           901.7451          863.1886    
   185    12.9716    869(29)           907.7799          861.6954    
   186    12.9883    871(30)           914.3619          860.2030    
   187    13.0050    836(29)           921.2886          858.7119    
   188    13.0217    946(31)           928.3083          857.2216    
   189    13.0384    899(30)           935.1244          855.7328    
   190    13.0551    933(31)           941.4167          854.2451    
   191    13.0718    929(30)           946.8555          852.7590    
   192    13.0885    909(30)           951.1281          851.2742    
   193    13.1053    871(30)           953.9601          849.7910    
   194    13.1220    905(30)           955.1384          848.3094    
   195    13.1387    870(29)           954.5284          846.8297    
   196    13.1554    880(30)           952.0857          845.3516    
   197    13.1721    886(30)           947.8606          843.8755    
   198    13.1888    922(30)           941.9929          842.4013    
   199    13.2055    902(30)           934.7002          840.9291    
   200    13.2222    886(30)           926.2596          839.4592    
   201    13.2389    877(30)           916.9852          837.9914    
   202    13.2557    880(30)           907.2057          836.5259    
   203    13.2724    828(29)           897.2410          835.0628    
   204    13.2891    920(30)           887.3840          833.6022    
   205    13.3058    847(29)           877.8846          832.1440    
   206    13.3225    841(29)           868.9406          830.6885    
   207    13.3392    852(29)           860.6930          829.2358    
   208    13.3559    851(29)           853.2264          827.7858    
   209    13.3726    869(29)           846.5748          826.3387    
   210    13.3894    836(29)           840.7281          824.8945    
   211    13.4061    832(29)           835.6425          823.4534    
   212    13.4228    854(29)           831.2508          822.0154    
   213    13.4395    816(29)           827.4702          820.5806    
   214    13.4562    809(28)           824.2132          819.1492    
   215    13.4729    830(29)           821.3917          817.7210    
   216    13.4896    834(29)           818.9243          816.2964    
   217    13.5063    809(28)           816.7371          814.8752    
   218    13.5230    809(28)           814.7673          813.4576    
   219    13.5398    821(29)           812.9625          812.0438    
   220    13.5565    860(29)           811.2808          810.6339    
   221    13.5732    804(28)           809.6888          809.2276    
   222    13.5899    800(28)           808.1617          807.8254    
   223    13.6066    841(29)           806.6810          806.4272    
   224    13.6233    808(28)           805.2330          805.0331    
   225    13.6400    871(30)           803.8086          803.6432    
   226    13.6567    782(28)           802.4045          802.2576    
   227    13.6734    823(29)           801.0128          800.8764    
   228    13.6902    839(29)           799.6293          799.4996    
   229    13.7069    841(29)           798.2535          798.1273    
   230    13.7236    814(29)           796.8831          796.7597    
   231    13.7403    803(28)           795.5163          795.3967    
   232    13.7570    816(29)           794.1575          794.0385    
   233    13.7737    815(29)           792.8031          792.6851    
   234    13.7904    725(27)           791.4553          791.3367    
   235    13.8071    824(29)           790.1127          789.9933    
   236    13.8238    808(28)           788.7756          788.6550    
   237    13.8406    834(29)           787.4441          787.3220    
   238    13.8573    823(29)           786.1180          785.9941    
   239    13.8740    853(29)           784.7975          784.6716    
   240    13.8907    785(28)           783.4828          783.3545    
   241    13.9074    816(29)           782.1740          782.0430    
   242    13.9241    809(28)           780.8709          780.7370    
   243    13.9408    725(27)           779.5740          779.4369    
   244    13.9575    790(28)           778.2831          778.1423    
   245    13.9742    794(28)           776.9984          776.8538    
   246    13.9910    805(28)           775.7200          775.5710    
   247    14.0077    811(28)           774.4481          774.2943    
   248    14.0244    789(28)           773.1827          773.0237    
   249    14.0411    806(28)           771.9242          771.7593    
   250    14.0578    765(28)           770.6726          770.5010    
   251    14.0745    784(28)           769.4286          769.2493    
   252    14.0912    809(28)           768.1924          768.0037    
   253    14.1079    764(28)           766.9650          766.7646    
   254    14.1246    785(28)           765.7474          765.5317    
   255    14.1414    784(28)           764.5420          764.3052    
   256    14.1581    795(28)           763.3519          763.0848    
   257    14.1748    784(28)           762.1826          761.8707    
   258    14.1915    788(28)           761.0423          760.6628    
   259    14.2082    760(28)           759.9430          759.4610    
   260    14.2249    758(28)           758.9034          758.2654    
   261    14.2416    782(28)           757.9499          757.0759    
   262    14.2583    820(29)           757.1203          755.8925    
   263    14.2750    756(27)           756.4668          754.7152    
   264    14.2918    795(28)           756.0602          753.5439    
   265    14.3085    804(28)           755.9941          752.3787    
   266    14.3252    775(28)           756.3887          751.2194    
   267    14.3419    800(28)           757.3950          750.0660    
   268    14.3586    777(28)           759.1962          748.9188    
   269    14.3753    819(29)           762.0080          747.7773    
   270    14.3920    825(29)           766.0746          746.6417    
   271    14.4087    825(29)           771.6637          745.5121    
   272    14.4254    789(28)           779.0489          744.3882    
   273    14.4422    810(28)           788.4991          743.2702    
   274    14.4589    828(29)           800.2473          742.1581    
   275    14.4756    878(30)           814.4723          741.0515    
   276    14.4923    911(30)           831.2587          739.9509    
   277    14.5090    914(30)           850.5792          738.8558    
   278    14.5257    916(30)           872.2538          737.7666    
   279    14.5424    992(31)           895.9464          736.6829    
   280    14.5591    981(31)           921.1388          735.6049    
   281    14.5759    1064(33)           947.1486          734.5325   
   282    14.5926    1178(34)           973.1431          733.4656   
   283    14.6093    1157(34)           998.1763          732.4044   
   284    14.6260    1223(35)          1021.2395          731.3488   
   285    14.6427    1187(34)          1041.3239          730.2985   
   286    14.6594    1280(36)          1057.4888          729.2538   
   287    14.6761    1183(34)          1068.9318          728.2146   
   288    14.6928    1205(35)          1075.0505          727.1807   
   289    14.7095    1114(33)          1075.4939          726.1524   
   290    14.7263    1098(33)          1070.1906          725.1294   
   291    14.7430    983(31)          1059.3553          724.1117    
   292    14.7597    965(31)          1043.4703          723.0994    
   293    14.7764    981(31)          1023.2440          722.0924    
   294    14.7931    868(29)           999.5535          721.0906    
   295    14.8098    866(29)           973.3841          720.0942    
   296    14.8265    904(30)           945.7445          719.1030    
   297    14.8432    826(29)           917.6224          718.1170    
   298    14.8599    820(29)           889.9039          717.1361    
   299    14.8767    814(29)           863.3551          716.1605    
   300    14.8934    752(27)           838.5693          715.1899    
   301    14.9101    792(28)           815.9792          714.2245    
   302    14.9268    777(28)           795.8367          713.2641    
   303    14.9435    799(28)           778.2487          712.3088    
   304    14.9602    775(28)           763.1813          711.3586    
   305    14.9769    771(28)           750.5048          710.4134    
   306    14.9936    753(27)           740.0099          709.4731    
   307    15.0103    777(28)           731.4467          708.5377    
   308    15.0271    769(28)           724.5432          707.6074    
   309    15.0438    787(28)           719.0284          706.6819    
   310    15.0605    776(28)           714.6467          705.7614    
   311    15.0772    759(28)           711.1679          704.8455    
   312    15.0939    797(28)           708.3926          703.9346    
   313    15.1106    725(27)           706.1538          703.0285    
   314    15.1273    765(28)           704.3159          702.1273    
   315    15.1440    759(28)           702.7715          701.2307    
   316    15.1607    748(27)           701.4385          700.3387    
   317    15.1775    735(27)           700.2552          699.4517    
   318    15.1942    707(27)           699.1764          698.5692    
   319    15.2109    693(26)           698.1697          697.6914    
   320    15.2276    761(28)           697.2125          696.8182    
   321    15.2443    716(27)           696.2892          695.9495    
   322    15.2610    684(26)           695.3896          695.0856    
   323    15.2777    714(27)           694.5066          694.2261    
   324    15.2944    740(27)           693.6360          693.3712    
   325    15.3111    725(27)           692.7747          692.5206    
   326    15.3279    758(28)           691.9213          691.6747    
   327    15.3446    732(27)           691.0745          690.8331    
   328    15.3613    723(27)           690.2338          689.9962    
   329    15.3780    752(27)           689.3984          689.1633    
   330    15.3947    725(27)           688.5687          688.3351    
   331    15.4114    659(26)           687.7440          687.5112    
   332    15.4281    708(27)           686.9244          686.6915    
   333    15.4448    677(26)           686.1100          685.8761    
   334    15.4615    658(26)           685.3008          685.0651    
   335    15.4783    730(27)           684.4971          684.2582    
   336    15.4950    697(26)           683.6989          683.4556    
   337    15.5117    670(26)           682.9069          682.6572    
   338    15.5284    690(26)           682.1202          681.8630    
   339    15.5451    726(27)           681.3439          681.0729    
   340    15.5618    671(26)           680.5776          680.2869    
   341    15.5785    745(27)           679.8268          679.5049    
   342    15.5952    692(26)           679.0963          678.7271    
   343    15.6119    718(27)           678.3947          677.9531    
   344    15.6287    706(27)           677.7347          677.1828    
   345    15.6454    734(27)           677.1353          676.4164    
   346    15.6621    711(27)           676.6228          675.6536    
   347    15.6788    675(26)           676.2346          674.8944    
   348    15.6955    674(26)           676.0212          674.1387    
   349    15.7122    689(26)           676.0502          673.3865    
   350    15.7289    693(26)           676.4091          672.6375    
   351    15.7456    704(27)           677.2089          671.8919    
   352    15.7624    707(27)           678.5868          671.1495    
   353    15.7791    702(26)           680.7059          670.4103    
   354    15.7958    688(26)           683.7566          669.6740    
   355    15.8125    694(26)           687.9498          668.9408    
   356    15.8292    734(27)           693.5131          668.2103    
   357    15.8459    692(26)           700.6751          667.4828    
   358    15.8626    745(27)           709.6552          666.7579    
   359    15.8793    730(27)           720.6372          666.0357    
   360    15.8960    794(28)           733.7554          665.3161    
   361    15.9128    785(28)           749.0593          664.5990    
   362    15.9295    736(27)           766.5032          663.8842    
   363    15.9462    766(28)           785.9111          663.1719    
   364    15.9629    813(29)           806.9781          662.4618    
   365    15.9796    807(28)           829.2500          661.7538    
   366    15.9963    864(29)           852.1349          661.0480    
   367    16.0130    920(30)           874.9268          660.3443    
   368    16.0297    925(30)           896.8297          659.6424    
   369    16.0464    903(30)           916.9956          658.9424    
   370    16.0632    1019(32)           934.5814          658.2443   
   371    16.0799    924(30)           948.8026          657.5479    
   372    16.0966    923(30)           958.9939          656.8530    
   373    16.1133    958(31)           964.6445          656.1597    
   374    16.1300    911(30)           965.4561          655.4680    
   375    16.1467    905(30)           961.3610          654.7776    
   376    16.1634    902(30)           952.5199          654.0885    
   377    16.1801    903(30)           939.3201          653.4006    
   378    16.1968    864(29)           922.3392          652.7140    
   379    16.2136    915(30)           902.2938          652.0284    
   380    16.2303    964(31)           880.0007          651.3439    
   381    16.2470    907(30)           856.3028          650.6602    
   382    16.2637    871(30)           832.0352          649.9775    
   383    16.2804    837(29)           807.9568          649.2954    
   384    16.2971    858(29)           784.7356          648.6142    
   385    16.3138    767(28)           762.9007          647.9335    
   386    16.3305    798(28)           742.8516          647.2534    
   387    16.3472    759(28)           724.8373          646.5737    
   388    16.3640    707(27)           708.9839          645.8943    
   389    16.3807    717(27)           695.2957          645.2154    
   390    16.3974    699(26)           683.6902          644.5366    
   391    16.4141    733(27)           674.0114          643.8580    
   392    16.4308    661(26)           666.0621          643.1795    
   393    16.4475    694(26)           659.6178          642.5010    
   394    16.4642    726(27)           654.4507          641.8223    
   395    16.4809    691(26)           650.3408          641.1436    
   396    16.4976    647(25)           647.0841          640.4645    
   397    16.5144    657(26)           644.5013          639.7852    
   398    16.5311    657(26)           642.4395          639.1053    
   399    16.5478    684(26)           640.7724          638.4252    
   400    16.5645    687(26)           639.3974          637.7444    
   401    16.5812    656(26)           638.2348          637.0630    
   402    16.5979    666(26)           637.2236          636.3808    
   403    16.6146    658(26)           636.3183          635.6979    
   404    16.6313    718(27)           635.4855          635.0142    
   405    16.6480    667(26)           634.7014          634.3294    
   406    16.6648    625(25)           633.9492          633.6436    
   407    16.6815    637(25)           633.2178          632.9568    
   408    16.6982    654(26)           632.4992          632.2687    
   409    16.7149    687(26)           631.7884          631.5795    
   410    16.7316    644(25)           631.0821          630.8889    
   411    16.7483    633(25)           630.3781          630.1968    
   412    16.7650    672(26)           629.6748          629.5032    
   413    16.7817    636(25)           628.9717          628.8082    
   414    16.7985    601(25)           628.2679          628.1114    
   415    16.8152    648(25)           627.5633          627.4129    
   416    16.8319    631(25)           626.8574          626.7126    
   417    16.8486    600(24)           626.1501          626.0104    
   418    16.8653    625(25)           625.4412          625.3063    
   419    16.8820    721(27)           624.7307          624.6002    
   420    16.8987    641(25)           624.0182          623.8918    
   421    16.9154    640(25)           623.3038          623.1813    
   422    16.9321    624(25)           622.5875          622.4685    
   423    16.9489    690(26)           621.8690          621.7534    
   424    16.9656    626(25)           621.1483          621.0358    
   425    16.9823    614(25)           620.4255          620.3159    
   426    16.9990    621(25)           619.7003          619.5935    
   427    17.0157    650(25)           618.9730          618.8688    
   428    17.0324    634(25)           618.2440          618.1421    
   429    17.0491    645(25)           617.5128          617.4132    
   430    17.0658    623(25)           616.7798          616.6823    
   431    17.0825    661(26)           616.0450          615.9496    
   432    17.0993    619(25)           615.3087          615.2151    
   433    17.1160    642(25)           614.5647          614.4791    
   434    17.1327    635(25)           613.8253          613.7412    
   435    17.1494    615(25)           613.0841          613.0020    
   436    17.1661    624(25)           612.3427          612.2614    
   437    17.1828    601(25)           611.5995          611.5195    
   438    17.1995    657(26)           610.8554          610.7765    
   439    17.2162    609(25)           610.1121          610.0323    
   440    17.2329    600(24)           609.3663          609.2872    
   441    17.2497    636(25)           608.6194          608.5411    
   442    17.2664    635(25)           607.8720          607.7944    
   443    17.2831    568(24)           607.1240          607.0469    
   444    17.2998    626(25)           606.3754          606.2988    
   445    17.3165    617(25)           605.6263          605.5502    
   446    17.3332    605(25)           604.8771          604.8013    
   447    17.3499    548(23)           604.1276          604.0520    
   448    17.3666    618(25)           603.3779          603.3025    
   449    17.3833    621(25)           602.6282          602.5529    
   450    17.4001    626(25)           601.8785          601.8033    
   451    17.4168    621(25)           601.1292          601.0539    
   452    17.4335    592(24)           600.3799          600.3046    
   453    17.4502    619(25)           599.6311          599.5556    
   454    17.4669    648(25)           598.8828          598.8071    
   455    17.4836    578(24)           598.1349          598.0589    
   456    17.5003    623(25)           597.3879          597.3114    
   457    17.5170    633(25)           596.6415          596.5646    
   458    17.5337    600(24)           595.8961          595.8187    
   459    17.5505    650(25)           595.1516          595.0734    
   460    17.5672    653(26)           594.4080          594.3292    
   461    17.5839    608(25)           593.6658          593.5862    
   462    17.6006    604(25)           592.9248          592.8443    
   463    17.6173    647(25)           592.1851          592.1036    
   464    17.6340    598(24)           591.4468          591.3643    
   465    17.6507    618(25)           590.7103          590.6266    
   466    17.6674    558(24)           589.9753          589.8904    
   467    17.6841    596(24)           589.2422          589.1559    
   468    17.7009    565(24)           588.5109          588.4231    
   469    17.7176    546(23)           587.7816          587.6923    
   470    17.7343    639(25)           587.0544          586.9633    
   471    17.7510    644(25)           586.3295          586.2365    
   472    17.7677    582(24)           585.6066          585.5117    
   473    17.7844    596(24)           584.8865          584.7894    
   474    17.8011    631(25)           584.1686          584.0693    
   475    17.8178    644(25)           583.4535          583.3517    
   476    17.8345    625(25)           582.7411          582.6367    
   477    17.8513    569(24)           582.0316          581.9243    
   478    17.8680    621(25)           581.3250          581.2147    
   479    17.8847    595(24)           580.6215          580.5079    
   480    17.9014    596(24)           579.9213          579.8041    
   481    17.9181    616(25)           579.2242          579.1032    
   482    17.9348    584(24)           578.5309          578.4056    
   483    17.9515    625(25)           577.8412          577.7112    
   484    17.9682    550(23)           577.1554          577.0202    
   485    17.9850    589(24)           576.4739          576.3326    
   486    18.0017    559(24)           575.7973          575.6487    
   487    18.0184    593(24)           575.1259          574.9683    
   488    18.0351    579(24)           574.4610          574.2916    
   489    18.0518    604(25)           573.8039          573.6187    
   490    18.0685    620(25)           573.1571          572.9496    
   491    18.0852    568(24)           572.5237          572.2844    
   492    18.1019    584(24)           571.9086          571.6227    
   493    18.1186    595(24)           571.3191          570.9648    
   494    18.1354    560(24)           570.7657          570.3105    
   495    18.1521    607(25)           570.2634          569.6599    
   496    18.1688    591(24)           569.8325          569.0128    
   497    18.1855    576(24)           569.5009          568.3693    
   498    18.2022    532(23)           569.3058          567.7295    
   499    18.2189    588(24)           569.2951          567.0930    
   500    18.2356    619(25)           569.5300          566.4601    
   501    18.2523    631(25)           570.0862          565.8306    
   502    18.2690    586(24)           571.0550          565.2045    
   503    18.2858    606(25)           572.5433          564.5817    
   504    18.3025    544(23)           574.6731          563.9625    
   505    18.3192    599(24)           577.5780          563.3463    
   506    18.3359    579(24)           581.3986          562.7336    
   507    18.3526    609(25)           586.2740          562.1241    
   508    18.3693    590(24)           592.3350          561.5179    
   509    18.3860    610(25)           599.6913          560.9149    
   510    18.4027    668(26)           608.4167          560.3149    
   511    18.4194    634(25)           618.5363          559.7182    
   512    18.4362    648(25)           630.0156          559.1246    
   513    18.4529    627(25)           642.7480          558.5340    
   514    18.4696    620(25)           656.5432          557.9464    
   515    18.4863    671(26)           671.1263          557.3620    
   516    18.5030    656(26)           686.1442          556.7805    
   517    18.5197    658(26)           701.1722          556.2019    
   518    18.5364    699(26)           715.7264          555.6263    
   519    18.5531    727(27)           729.2905          555.0536    
   520    18.5698    765(28)           741.3430          554.4837    
   521    18.5866    724(27)           751.3949          553.9166    
   522    18.6033    668(26)           759.0118          553.3524    
   523    18.6200    682(26)           763.8408          552.7910    
   524    18.6367    665(26)           765.6504          552.2322    
   525    18.6534    661(26)           764.3384          551.6761    
   526    18.6701    611(25)           759.9377          551.1227    
   527    18.6868    626(25)           752.6202          550.5721    
   528    18.7035    578(24)           742.6772          550.0240    
   529    18.7202    678(26)           730.5050          549.4785    
   530    18.7370    667(26)           716.5681          548.9355    
   531    18.7537    624(25)           701.3770          548.3951    
   532    18.7704    583(24)           685.4526          547.8572    
   533    18.7871    588(24)           669.2931          547.3218    
   534    18.8038    635(25)           653.3519          546.7888    
   535    18.8205    636(25)           638.0219          546.2582    
   536    18.8372    648(25)           623.6189          545.7299    
   537    18.8539    655(26)           610.3722          545.2040    
   538    18.8706    633(25)           598.4292          544.6805    
   539    18.8874    585(24)           587.8630          544.1592    
   540    18.9041    621(25)           578.6791          543.6401    
   541    18.9208    600(24)           570.8263          543.1233    
   542    18.9375    640(25)           564.2123          542.6086    
   543    18.9542    618(25)           558.7189          542.0961    
   544    18.9709    553(24)           554.2116          541.5857    
   545    18.9876    605(25)           550.5500          541.0775    
   546    19.0043    571(24)           547.5972          540.5712    
   547    19.0210    582(24)           545.2260          540.0671    
   548    19.0378    586(24)           543.3220          539.5650    
   549    19.0545    518(23)           541.7859          539.0648    
   550    19.0712    545(23)           540.5340          538.5665    
   551    19.0879    540(23)           539.4979          538.0702    
   552    19.1046    540(23)           538.6228          537.5757    
   553    19.1213    527(23)           537.8661          537.0832    
   554    19.1380    550(23)           537.1955          536.5924    
   555    19.1547    582(24)           536.5870          536.1034    
   556    19.1715    523(23)           536.0314          535.6161    
   557    19.1882    574(24)           535.5089          535.1307    
   558    19.2049    534(23)           535.0063          534.6470    
   559    19.2216    511(23)           534.5306          534.1647    
   560    19.2383    537(23)           534.0782          533.6842    
   561    19.2550    552(23)           533.6498          533.2054    
   562    19.2717    536(23)           533.2563          532.7281    
   563    19.2884    560(24)           532.9088          532.2523    
   564    19.3051    533(23)           532.6239          531.7781    
   565    19.3219    522(23)           532.4242          531.3054    
   566    19.3386    534(23)           532.3391          530.8341    
   567    19.3553    503(22)           532.4064          530.3642    
   568    19.3720    575(24)           532.6731          529.8957    
   569    19.3887    508(23)           533.1962          529.4285    
   570    19.4054    540(23)           534.0433          528.9628    
   571    19.4221    540(23)           535.2915          528.4982    
   572    19.4388    556(24)           537.0265          528.0350    
   573    19.4555    522(23)           539.3389          527.5731    
   574    19.4723    492(22)           542.3218          527.1123    
   575    19.4890    596(24)           546.0645          526.6527    
   576    19.5057    531(23)           550.6443          526.1942    
   577    19.5224    520(23)           556.1198          525.7369    
   578    19.5391    554(24)           562.5226          525.2808    
   579    19.5558    625(25)           569.8490          524.8255    
   580    19.5725    521(23)           578.0493          524.3713    
   581    19.5892    608(25)           587.0231          523.9182    
   582    19.6059    590(24)           596.6181          523.4660    
   583    19.6227    560(24)           606.6284          523.0147    
   584    19.6394    520(23)           616.7957          522.5643    
   585    19.6561    542(23)           626.8207          522.1148    
   586    19.6728    562(24)           636.3737          521.6661    
   587    19.6895    573(24)           645.1139          521.2184    
   588    19.7062    598(24)           652.7052          520.7712    
   589    19.7229    544(23)           658.8354          520.3249    
   590    19.7396    522(23)           663.2385          519.8793    
   591    19.7563    595(24)           665.7136          519.4344    
   592    19.7731    582(24)           666.1373          518.9902    
   593    19.7898    581(24)           664.4730          518.5466    
   594    19.8065    567(24)           660.7749          518.1035    
   595    19.8232    560(24)           655.1821          517.6611    
   596    19.8399    537(23)           647.9081          517.2192    
   597    19.8566    619(25)           639.2281          516.7777    
   598    19.8733    582(24)           629.4598          516.3369    
   599    19.8900    573(24)           618.9398          515.8964    
   600    19.9067    554(24)           608.0061          515.4562    
   601    19.9235    594(24)           596.9827          515.0165    
   602    19.9402    579(24)           586.1616          514.5772    
   603    19.9569    617(25)           575.7887          514.1381    
   604    19.9736    622(25)           566.0598          513.6994    
   605    19.9903    609(25)           557.1188          513.2609    
   606    20.0070    577(24)           549.0565          512.8226    
   607    20.0237    604(25)           541.9131          512.3846    
   608    20.0404    585(24)           535.6862          511.9467    
   609    20.0571    541(23)           530.3411          511.5089    
   610    20.0739    557(24)           525.8167          511.0714    
   611    20.0906    537(23)           522.0329          510.6338    
   612    20.1073    551(23)           518.9011          510.1962    
   613    20.1240    540(23)           516.3300          509.7587    
   614    20.1407    518(23)           514.2298          509.3211    
   615    20.1574    491(22)           512.5172          508.8836    
   616    20.1741    473(22)           511.1165          508.4460    
   617    20.1908    562(24)           509.9624          508.0082    
   618    20.2076    550(23)           508.9994          507.5703    
   619    20.2243    489(22)           508.1820          507.1323    
   620    20.2410    536(23)           507.4734          506.6940    
   621    20.2577    529(23)           506.8446          506.2555    
   622    20.2744    503(22)           506.2737          505.8169    
   623    20.2911    531(23)           505.7438          505.3781    
   624    20.3078    538(23)           505.2426          504.9391    
   625    20.3245    532(23)           504.7613          504.5000    
   626    20.3412    535(23)           504.2935          504.0608    
   627    20.3580    503(22)           503.8348          503.6216    
   628    20.3747    545(23)           503.3822          503.1824    
   629    20.3914    540(23)           502.9335          502.7430    
   630    20.4081    537(23)           502.4876          502.3037    
   631    20.4248    509(23)           502.0435          501.8645    
   632    20.4415    512(23)           501.6008          501.4253    
   633    20.4582    500(22)           501.1590          500.9862    
   634    20.4749    562(24)           500.7178          500.5471    
   635    20.4916    520(23)           500.2773          500.1083    
   636    20.5084    546(23)           499.8373          499.6695    
   637    20.5251    516(23)           499.3978          499.2310    
   638    20.5418    553(24)           498.9587          498.7925    
   639    20.5585    517(23)           498.5202          498.3544    
   640    20.5752    515(23)           498.0822          497.9166    
   641    20.5919    495(22)           497.6447          497.4789    
   642    20.6086    538(23)           497.2076          497.0416    
   643    20.6253    555(24)           496.7711          496.6045    
   644    20.6420    552(23)           496.3352          496.1679    
   645    20.6588    582(24)           495.8999          495.7316    
   646    20.6755    502(22)           495.4652          495.2957    
   647    20.6922    561(24)           495.0311          494.8602    
   648    20.7089    559(24)           494.5977          494.4251    
   649    20.7256    546(23)           494.1650          493.9906    
   650    20.7423    556(24)           493.7329          493.5564    
   651    20.7590    557(24)           493.3016          493.1229    
   652    20.7757    572(24)           492.8711          492.6898    
   653    20.7924    579(24)           492.4414          492.2574    
   654    20.8092    557(24)           492.0125          491.8255    
   655    20.8259    545(23)           491.5844          491.3942    
   656    20.8426    604(25)           491.1573          490.9636    
   657    20.8593    577(24)           490.7311          490.5336    
   658    20.8760    566(24)           490.3058          490.1042    
   659    20.8927    535(23)           489.8816          489.6757    
   660    20.9094    556(24)           489.4584          489.2478    
   661    20.9261    577(24)           489.0363          488.8207    
   662    20.9428    608(25)           488.6152          488.3943    
   663    20.9596    567(24)           488.1953          487.9688    
   664    20.9763    551(23)           487.7767          487.5441    
   665    20.9930    592(24)           487.3594          487.1202    
   666    21.0097    616(25)           486.9434          486.6973    
   667    21.0264    471(22)           486.5344          486.2751    
   668    21.0431    573(24)           486.1212          485.8540    
   669    21.0598    504(22)           485.7096          485.4339    
   670    21.0765    534(23)           485.3006          485.0146    
   671    21.0932    509(23)           484.8937          484.5963    
   672    21.1100    501(22)           484.4870          484.1791    
   673    21.1267    513(23)           484.0823          483.7629    
   674    21.1434    502(22)           483.6796          483.3479    
   675    21.1601    501(22)           483.2775          482.9338    
   676    21.1768    517(23)           482.8801          482.5209    
   677    21.1935    548(23)           482.4830          482.1092    
   678    21.2102    511(23)           482.0928          481.6986    
   679    21.2269    479(22)           481.7093          481.2892    
   680    21.2436    518(23)           481.3331          480.8810    
   681    21.2604    506(22)           480.9704          480.4741    
   682    21.2771    480(22)           480.6251          480.0685    
   683    21.2938    516(23)           480.3050          479.6641    
   684    21.3105    529(23)           480.0219          479.2610    
   685    21.3272    525(23)           479.7922          478.8592    
   686    21.3439    525(23)           479.6393          478.4589    
   687    21.3606    534(23)           479.5957          478.0598    
   688    21.3773    534(23)           479.7057          477.6623    
   689    21.3940    525(23)           480.0283          477.2661    
   690    21.4108    526(23)           480.6415          476.8714    
   691    21.4275    561(24)           481.6460          476.4781    
   692    21.4442    534(23)           483.1684          476.0864    
   693    21.4609    570(24)           485.3653          475.6962    
   694    21.4776    575(24)           488.4264          475.3076    
   695    21.4943    499(22)           492.5758          474.9206    
   696    21.5110    522(23)           498.0699          474.5351    
   697    21.5277    548(23)           505.1942          474.1512    
   698    21.5445    527(23)           514.2591          473.7690    
   699    21.5612    560(24)           525.5826          473.3885    
   700    21.5779    535(23)           539.4827          473.0097    
   701    21.5946    532(23)           556.2493          472.6325    
   702    21.6113    600(24)           576.1226          472.2572    
   703    21.6280    661(26)           599.2720          471.8836    
   704    21.6447    659(26)           625.7656          471.5118    
   705    21.6614    687(26)           655.5361          471.1418    
   706    21.6781    690(26)           688.3610          470.7737    
   707    21.6949    751(27)           723.8549          470.4075    
   708    21.7116    810(28)           761.4536          470.0431    
   709    21.7283    834(29)           800.4076          469.6806    
   710    21.7450    988(31)           839.8038          469.3201    
   711    21.7617    1050(32)           878.6044          468.9616   
   712    21.7784    1113(33)           915.6766          468.6050   
   713    21.7951    1188(34)           949.8365          468.2505   
   714    21.8118    1296(36)           979.9185          467.8979   
   715    21.8285    1478(38)          1004.8462          467.5475   
   716    21.8453    1384(37)          1023.6863          467.1991   
   717    21.8620    1442(38)          1035.7583          466.8528   
   718    21.8787    1308(36)          1040.4774          466.5088   
   719    21.8954    1319(36)          1037.7264          466.1667   
   720    21.9121    1153(34)          1027.5703          465.8269   
   721    21.9288    1152(34)          1010.4176          465.4893   
   722    21.9455    1000(32)           986.9149          465.1540   
   723    21.9622    957(31)           957.9243          464.8209    
   724    21.9789    781(28)           924.4888          464.4900    
   725    21.9957    723(27)           887.7477          464.1615    
   726    22.0124    681(26)           848.8795          463.8353    
   727    22.0291    668(26)           809.0256          463.5114    
   728    22.0458    624(25)           769.2667          463.1900    
   729    22.0625    607(25)           730.5446          462.8709    
   730    22.0792    573(24)           693.6609          462.5542    
   731    22.0959    584(24)           659.2453          462.2400    
   732    22.1126    559(24)           627.7408          461.9283    
   733    22.1293    550(23)           599.4199          461.6190    
   734    22.1461    552(23)           574.4030          461.3123    
   735    22.1628    516(23)           552.6735          461.0081    
   736    22.1795    551(23)           534.0981          460.7065    
   737    22.1962    513(23)           518.4613          460.4075    
   738    22.2129    502(22)           505.4944          460.1110    
   739    22.2296    468(22)           494.8950          459.8173    
   740    22.2463    494(22)           486.3465          459.5261    
   741    22.2630    546(23)           479.5388          459.2377    
   742    22.2797    461(21)           474.1811          458.9520    
   743    22.2965    507(23)           470.0085          458.6690    
   744    22.3132    467(22)           466.7868          458.3889    
   745    22.3299    521(23)           464.3146          458.1114    
   746    22.3466    509(23)           462.4246          457.8368    
   747    22.3633    489(22)           460.9758          457.5650    
   748    22.3800    496(22)           459.8650          457.2961    
   749    22.3967    495(22)           459.0025          457.0300    
   750    22.4134    475(22)           458.3206          456.7669    
   751    22.4301    508(23)           457.7730          456.5067    
   752    22.4469    540(23)           457.3211          456.2495    
   753    22.4636    471(22)           456.9385          455.9952    
   754    22.4803    504(22)           456.6066          455.7439    
   755    22.4970    531(23)           456.3127          455.4956    
   756    22.5137    499(22)           456.0483          455.2504    
   757    22.5304    512(23)           455.8084          455.0083    
   758    22.5471    486(22)           455.5897          454.7693    
   759    22.5638    491(22)           455.3906          454.5334    
   760    22.5805    493(22)           455.2105          454.3006    
   761    22.5973    504(22)           455.0494          454.0711    
   762    22.6140    502(22)           454.9071          453.8446    
   763    22.6307    462(21)           454.7838          453.6215    
   764    22.6474    453(21)           454.6790          453.4016    
   765    22.6641    506(22)           454.5921          453.1849    
   766    22.6808    448(21)           454.5216          452.9715    
   767    22.6975    484(22)           454.4655          452.7615    
   768    22.7142    465(22)           454.4211          452.5548    
   769    22.7309    485(22)           454.3849          452.3514    
   770    22.7477    477(22)           454.3529          452.1515    
   771    22.7644    468(22)           454.3206          451.9550    
   772    22.7811    443(21)           454.2832          451.7619    
   773    22.7978    507(23)           454.2358          451.5722    
   774    22.8145    433(21)           454.1736          451.3860    
   775    22.8312    453(21)           454.0924          451.2034    
   776    22.8479    437(21)           453.9884          451.0243    
   777    22.8646    466(22)           453.8589          450.8486    
   778    22.8814    490(22)           453.7023          450.6764    
   779    22.8981    472(22)           453.5178          450.5076    
   780    22.9148    465(22)           453.3063          450.3423    
   781    22.9315    448(21)           453.0696          450.1804    
   782    22.9482    466(22)           452.8105          450.0218    
   783    22.9649    453(21)           452.5328          449.8665    
   784    22.9816    492(22)           452.2409          449.7147    
   785    22.9983    475(22)           451.9395          449.5662    
   786    23.0150    479(22)           451.6335          449.4209    
   787    23.0318    512(23)           451.3276          449.2789    
   788    23.0485    500(22)           451.0262          449.1401    
   789    23.0652    491(22)           450.7333          449.0046    
   790    23.0819    483(22)           450.4523          448.8723    
   791    23.0986    470(22)           450.1857          448.7432    
   792    23.1153    457(21)           449.9356          448.6172    
   793    23.1320    489(22)           449.7033          448.4944    
   794    23.1487    479(22)           449.4898          448.3747    
   795    23.1654    490(22)           449.2955          448.2581    
   796    23.1822    484(22)           449.1208          448.1446    
   797    23.1989    474(22)           448.9661          448.0341    
   798    23.2156    450(21)           448.8322          447.9267    
   799    23.2323    492(22)           448.7207          447.8223    
   800    23.2490    457(21)           448.6342          447.7209    
   801    23.2657    472(22)           448.5770          447.6225    
   802    23.2824    455(21)           448.5559          447.5270    
   803    23.2991    498(22)           448.5801          447.4344    
   804    23.3158    470(22)           448.6634          447.3448    
   805    23.3326    485(22)           448.8237          447.2581    
   806    23.3493    484(22)           449.0852          447.1742    
   807    23.3660    467(22)           449.4789          447.0931    
   808    23.3827    422(21)           450.0442          447.0150    
   809    23.3994    433(21)           450.8292          446.9395    
   810    23.4161    466(22)           451.8924          446.8669    
   811    23.4328    478(22)           453.3030          446.7971    
   812    23.4495    455(21)           455.1401          446.7299    
   813    23.4662    460(21)           457.5973          446.6656    
   814    23.4830    465(22)           460.5624          446.6039    
   815    23.4997    492(22)           464.3369          446.5448    
   816    23.5164    480(22)           468.8316          446.4885    
   817    23.5331    490(22)           474.2904          446.4348    
   818    23.5498    500(22)           480.8358          446.3836    
   819    23.5665    502(22)           488.3060          446.3351    
   820    23.5832    548(23)           496.8816          446.2892    
   821    23.5999    559(24)           506.6123          446.2458    
   822    23.6166    550(23)           517.3672          446.2049    
   823    23.6334    565(24)           529.1054          446.1665    
   824    23.6501    588(24)           541.6877          446.1306    
   825    23.6668    644(25)           554.9167          446.0972    
   826    23.6835    649(25)           568.5412          446.0663    
   827    23.7002    702(26)           582.2645          446.0377    
   828    23.7169    667(26)           595.7507          446.0116    
   829    23.7336    751(27)           608.6333          445.9878    
   830    23.7503    675(26)           620.5347          445.9664    
   831    23.7670    691(26)           631.0859          445.9474    
   832    23.7838    730(27)           639.9426          445.9306    
   833    23.8005    697(26)           646.8022          445.9162    
   834    23.8172    715(27)           651.4246          445.9040    
   835    23.8339    655(26)           653.6466          445.8940    
   836    23.8506    640(25)           653.3904          445.8863    
   837    23.8673    604(25)           650.6685          445.8808    
   838    23.8840    600(24)           645.5846          445.8776    
   839    23.9007    588(24)           638.3237          445.8764    
   840    23.9174    599(24)           629.1425          445.8775    
   841    23.9342    572(24)           618.3550          445.8806    
   842    23.9509    586(24)           606.3145          445.8859    
   843    23.9676    574(24)           593.3945          445.8932    
   844    23.9843    582(24)           579.9680          445.9026    
   845    24.0010    566(24)           566.3926          445.9141    
   846    24.0177    571(24)           552.9993          445.9276    
   847    24.0344    577(24)           540.0792          445.9430    
   848    24.0511    575(24)           527.8737          445.9604    
   849    24.0679    554(24)           516.5740          445.9798    
   850    24.0846    527(23)           506.3257          446.0011    
   851    24.1013    558(24)           497.2298          446.0244    
   852    24.1180    550(23)           489.3485          446.0495    
   853    24.1347    525(23)           482.7197          446.0765    
   854    24.1514    500(22)           477.3700          446.1054    
   855    24.1681    521(23)           473.3276          446.1361    
   856    24.1848    519(23)           470.6378          446.1686    
   857    24.2015    536(23)           469.3811          446.2029    
   858    24.2183    541(23)           469.6909          446.2389    
   859    24.2350    493(22)           471.7695          446.2768    
   860    24.2517    541(23)           475.9059          446.3162    
   861    24.2684    522(23)           482.4990          446.3575    
   862    24.2851    528(23)           492.0527          446.4004    
   863    24.3018    562(24)           505.1935          446.4449    
   864    24.3185    525(23)           522.7197          446.4911    
   865    24.3352    516(23)           545.4965          446.5390    
   866    24.3519    553(24)           574.5656          446.5884    
   867    24.3687    593(24)           611.0458          446.6394    
   868    24.3854    605(25)           656.1509          446.6919    
   869    24.4021    632(25)           711.0869          446.7460    
   870    24.4188    648(25)           777.0433          446.8016    
   871    24.4355    750(27)           855.0928          446.8587    
   872    24.4522    715(27)           946.0996          446.9172    
   873    24.4689    917(30)          1050.6591          446.9772    
   874    24.4856    1020(32)          1168.9860          447.0386   
   875    24.5023    1171(34)          1300.7944          447.1014   
   876    24.5191    1296(36)          1445.2354          447.1657   
   877    24.5358    1586(40)          1600.8745          447.2312   
   878    24.5525    1903(44)          1765.6265          447.2982   
   879    24.5692    2238(47)          1936.7363          447.3664   
   880    24.5859    2493(50)          2110.8394          447.4359   
   881    24.6026    2860(53)          2284.0730          447.5067   
   882    24.6193    3172(56)          2452.1816          447.5788   
   883    24.6360    3392(58)          2610.6387          447.6522   
   884    24.6527    3409(58)          2754.8774          447.7266   
   885    24.6695    3626(60)          2880.5317          447.8024   
   886    24.6862    3520(59)          2983.6182          447.8792   
   887    24.7029    3457(59)          3060.7344          447.9573   
   888    24.7196    3214(57)          3109.2830          448.0365   
   889    24.7363    3110(56)          3127.6284          448.1167   
   890    24.7530    2860(53)          3115.1565          448.1981   
   891    24.7697    2682(52)          3072.3323          448.2805   
   892    24.7864    2516(50)          3000.6738          448.3640   
   893    24.8031    2343(48)          2902.6360          448.4485   
   894    24.8199    2220(47)          2781.4731          448.5340   
   895    24.8366    2064(45)          2641.0879          448.6205   
   896    24.8533    2019(45)          2485.8071          448.7079   
   897    24.8700    1779(42)          2320.1023          448.7964   
   898    24.8867    1855(43)          2148.5039          448.8856   
   899    24.9034    1760(42)          1975.2578          448.9758   
   900    24.9201    1613(40)          1804.2964          449.0669   
   901    24.9368    1577(40)          1639.0491          449.1588   
   902    24.9535    1554(39)          1482.3210          449.2516   
   903    24.9703    1517(39)          1336.2844          449.3452   
   904    24.9870    1447(38)          1202.5073          449.4395   
   905    25.0037    1406(37)          1081.9369          449.5346   
   906    25.0204    1384(37)           974.9321          449.6305   
   907    25.0371    1316(36)           881.3750          449.7271   
   908    25.0538    1262(36)           800.7732          449.8244   
   909    25.0705    1202(35)           732.3307          449.9224   
   910    25.0872    1062(33)           675.0031          450.0211   
   911    25.1040    987(31)           627.6393          450.1204    
   912    25.1207    842(29)           589.0381          450.2204    
   913    25.1374    773(28)           558.0013          450.3209    
   914    25.1541    737(27)           533.3659          450.4219    
   915    25.1708    643(25)           514.0657          450.5236    
   916    25.1875    610(25)           499.1427          450.6259    
   917    25.2042    599(24)           487.7542          450.7285    
   918    25.2209    593(24)           479.1748          450.8318    
   919    25.2376    568(24)           472.7961          450.9355    
   920    25.2544    604(25)           468.1181          451.0396    
   921    25.2711    489(22)           464.7365          451.1441    
   922    25.2878    503(22)           462.3291          451.2491    
   923    25.3045    494(22)           460.6449          451.3545    
   924    25.3212    486(22)           459.4911          451.4602    
   925    25.3379    520(23)           458.7222          451.5662    
   926    25.3546    492(22)           458.2296          451.6727    
   927    25.3713    476(22)           457.9337          451.7793    
   928    25.3880    482(22)           457.7771          451.8863    
   929    25.4048    515(23)           457.7189          451.9936    
   930    25.4215    492(22)           457.7303          452.1010    
   931    25.4382    495(22)           457.7914          452.2087    
   932    25.4549    520(23)           457.8887          452.3166    
   933    25.4716    572(24)           458.0132          452.4247    
   934    25.4883    484(22)           458.1588          452.5329    
   935    25.5050    508(23)           458.3216          452.6413    
   936    25.5217    527(23)           458.4992          452.7498    
   937    25.5384    519(23)           458.6902          452.8583    
   938    25.5552    483(22)           458.8938          452.9670    
   939    25.5719    565(24)           459.1099          453.0756    
   940    25.5886    521(23)           459.3386          453.1844    
   941    25.6053    627(25)           459.5804          453.2931    
   942    25.6220    557(24)           459.8362          453.4018    
   943    25.6387    543(23)           460.1078          453.5104    
   944    25.6554    545(23)           460.3972          453.6190    
   945    25.6721    569(24)           460.7080          453.7276    
   946    25.6888    586(24)           461.0450          453.8360    
   947    25.7056    575(24)           461.4160          453.9443    
   948    25.7223    606(25)           461.8323          454.0525    
   949    25.7390    615(25)           462.3105          454.1605    
   950    25.7557    578(24)           462.8753          454.2683    
   951    25.7724    628(25)           463.5642          454.3759    
   952    25.7891    631(25)           464.4270          454.4833    
   953    25.8058    561(24)           465.5397          454.5905    
   954    25.8225    577(24)           467.0084          454.6974    
   955    25.8392    626(25)           468.9820          454.8039    
   956    25.8560    619(25)           471.6643          454.9101    
   957    25.8727    576(24)           475.3356          455.0161    
   958    25.8894    637(25)           480.3710          455.1217    
   959    25.9061    670(26)           487.2672          455.2269    
   960    25.9228    644(25)           496.6743          455.3317    
   961    25.9395    716(27)           509.4298          455.4361    
   962    25.9562    754(27)           526.5895          455.5400    
   963    25.9729    819(29)           549.4778          455.6436    
   964    25.9896    843(29)           579.7073          455.7466    
   965    26.0064    849(29)           619.2343          455.8490    
   966    26.0231    877(30)           670.3546          455.9510    
   967    26.0398    985(31)           735.7522          456.0525    
   968    26.0565    1025(32)           818.4443          456.1534   
   969    26.0732    1053(32)           921.8124          456.2536   
   970    26.0899    1085(33)          1049.4819          456.3533   
   971    26.1066    1231(35)          1205.2419          456.4524   
   972    26.1233    1347(37)          1392.9828          456.5508   
   973    26.1400    1419(38)          1616.3914          456.6485   
   974    26.1568    1581(40)          1878.9207          456.7455   
   975    26.1735    1790(42)          2183.3472          456.8419   
   976    26.1902    2008(45)          2531.7546          456.9374   
   977    26.2069    2478(50)          2924.9895          457.0322   
   978    26.2236    2995(55)          3362.7173          457.1263   
   979    26.2403    3555(60)          3842.8301          457.2195   
   980    26.2570    4356(66)          4361.6650          457.3120   
   981    26.2737    4813(69)          4913.4375          457.4036   
   982    26.2905    5722(76)          5490.6797          457.4943   
   983    26.3072    6424(80)          6083.8193          457.5841   
   984    26.3239    7046(84)          6681.8501          457.6730   
   985    26.3406    7351(86)          7272.1050          457.7611   
   986    26.3573    8046(90)          7841.1777          457.8481   
   987    26.3740    8066(90)          8374.8828          457.9343   
   988    26.3907    8412(92)          8859.3252          458.0193   
   989    26.4074    8202(91)          9281.0303          458.1034   
   990    26.4241    8596(93)          9628.0010          458.1865   
   991    26.4409    8888(94)          9889.9277          458.2685   
   992    26.4576    9100(95)         10058.9814          458.3494   
   993    26.4743    9499(97)         10130.0215          458.4292   
   994    26.4910    10067(100)         10100.9785          458.5080 
   995    26.5077    10374(102)          9972.9180          458.5855 
   996    26.5244    10654(103)          9749.9111          458.6619 
   997    26.5411    10743(104)          9438.9082          458.7372 
   998    26.5578    10678(103)          9049.3838          458.8112 
   999    26.5745    10181(101)          8592.6602          458.8840 
  1000    26.5913    9717(99)          8081.6846          458.9556   
  1001    26.6080    9028(95)          7530.0264          459.0259   
  1002    26.6247    8162(90)          6951.7368          459.0949   
  1003    26.6414    7152(85)          6360.2871          459.1626   
  1004    26.6581    6307(79)          5768.5938          459.2290   
  1005    26.6748    5405(74)          5188.0537          459.2940   
  1006    26.6915    4582(68)          4628.7783          459.3577   
  1007    26.7082    3737(61)          4098.8687          459.4200   
  1008    26.7249    3271(57)          3604.8152          459.4808   
  1009    26.7417    2648(51)          3151.0256          459.5403   
  1010    26.7584    2175(47)          2740.3621          459.5982   
  1011    26.7751    1880(43)          2373.8955          459.6547   
  1012    26.7918    1630(40)          2051.4905          459.7097   
  1013    26.8085    1491(39)          1771.7145          459.7631   
  1014    26.8252    1288(36)          1532.3918          459.8151   
  1015    26.8419    1165(34)          1330.6036          459.8654   
  1016    26.8586    1074(33)          1163.1449          459.9142   
  1017    26.8753    956(31)          1026.5511          459.9613    
  1018    26.8921    866(29)           917.4309          460.0069    
  1019    26.9088    826(29)           832.4806          460.0508    
  1020    26.9255    813(29)           768.6901          460.0930    
  1021    26.9422    807(28)           723.3294          460.1336    
  1022    26.9589    742(27)           694.0437          460.1724    
  1023    26.9756    691(26)           678.8151          460.2095    
  1024    26.9923    711(27)           675.9719          460.2448    
  1025    27.0090    705(27)           684.1362          460.2784    
  1026    27.0257    751(27)           702.1786          460.3102    
  1027    27.0425    778(28)           729.1522          460.3401    
  1028    27.0592    778(28)           764.2424          460.3683    
  1029    27.0759    799(28)           806.6797          460.3945    
  1030    27.0926    782(28)           855.7104          460.4189    
  1031    27.1093    818(29)           910.5057          460.4414    
  1032    27.1260    894(30)           970.1638          460.4619    
  1033    27.1427    898(30)          1033.6292          460.4806    
  1034    27.1594    929(30)          1099.7341          460.4972    
  1035    27.1761    998(32)          1167.1310          460.5119    
  1036    27.1929    984(31)          1234.3756          460.5245    
  1037    27.2096    1035(32)          1299.8979          460.5351   
  1038    27.2263    1123(34)          1362.0950          460.5437   
  1039    27.2430    1237(35)          1419.3322          460.5502   
  1040    27.2597    1319(36)          1470.0579          460.5546   
  1041    27.2764    1396(37)          1512.8199          460.5569   
  1042    27.2931    1525(39)          1546.3706          460.5571   
  1043    27.3098    1637(40)          1569.6926          460.5551   
  1044    27.3265    1738(42)          1582.0767          460.5509   
  1045    27.3433    1796(42)          1583.1359          460.5446   
  1046    27.3600    1772(42)          1572.8367          460.5359   
  1047    27.3767    1838(43)          1551.4996          460.5251   
  1048    27.3934    1782(42)          1519.7695          460.5120   
  1049    27.4101    1862(43)          1478.6030          460.4967   
  1050    27.4268    1728(42)          1429.1885          460.4790   
  1051    27.4435    1489(39)          1372.9275          460.4590   
  1052    27.4602    1483(39)          1311.3218          460.4366   
  1053    27.4769    1364(37)          1245.9607          460.4119   
  1054    27.4937    1163(34)          1178.3964          460.3848   
  1055    27.5104    1116(33)          1110.1370          460.3553   
  1056    27.5271    1021(32)          1042.5743          460.3233   
  1057    27.5438    993(32)           976.9186          460.2889    
  1058    27.5605    936(31)           914.2026          460.2521    
  1059    27.5772    921(30)           855.2606          460.2127    
  1060    27.5939    835(29)           800.7698          460.1708    
  1061    27.6106    744(27)           751.1043          460.1264    
  1062    27.6274    676(26)           706.5352          460.0794    
  1063    27.6441    705(27)           667.1120          460.0298    
  1064    27.6608    657(26)           632.7936          459.9777    
  1065    27.6775    604(25)           603.3729          459.9229    
  1066    27.6942    640(25)           578.6104          459.8655    
  1067    27.7109    538(23)           558.1736          459.8054    
  1068    27.7276    565(24)           541.7200          459.7426    
  1069    27.7443    562(24)           528.8896          459.6771    
  1070    27.7610    516(23)           519.3373          459.6089    
  1071    27.7778    527(23)           512.7330          459.5379    
  1072    27.7945    487(22)           508.7784          459.4642    
  1073    27.8112    506(22)           507.2045          459.3876    
  1074    27.8279    517(23)           507.7748          459.3083    
  1075    27.8446    501(22)           510.3499          459.2261    
  1076    27.8613    492(22)           514.6242          459.1411    
  1077    27.8780    516(23)           520.4569          459.0532    
  1078    27.8947    501(22)           527.7013          458.9624    
  1079    27.9114    496(22)           536.2059          458.8687    
  1080    27.9282    548(23)           545.8015          458.7720    
  1081    27.9449    565(24)           556.2510          458.6724    
  1082    27.9616    574(24)           567.3768          458.5698    
  1083    27.9783    540(23)           578.9491          458.4642    
  1084    27.9950    591(24)           590.7209          458.3555    
  1085    28.0117    588(24)           602.4224          458.2439    
  1086    28.0284    608(25)           613.7752          458.1291    
  1087    28.0451    627(25)           624.4907          458.0113    
  1088    28.0618    609(25)           634.2872          457.8903    
  1089    28.0786    612(25)           642.8929          457.7662    
  1090    28.0953    652(26)           650.0627          457.6390    
  1091    28.1120    675(26)           655.5828          457.5086    
  1092    28.1287    670(26)           659.2863          457.3750    
  1093    28.1454    676(26)           661.0563          457.2382    
  1094    28.1621    671(26)           660.8347          457.0981    
  1095    28.1788    609(25)           658.6232          456.9548    
  1096    28.1955    621(25)           654.4830          456.8082    
  1097    28.2122    616(25)           648.5331          456.6583    
  1098    28.2290    585(24)           640.9404          456.5051    
  1099    28.2457    590(24)           631.9177          456.3486    
  1100    28.2624    604(25)           621.7051          456.1887    
  1101    28.2791    633(25)           610.5689          456.0253    
  1102    28.2958    610(25)           598.7803          455.8586    
  1103    28.3125    618(25)           586.6143          455.6885    
  1104    28.3292    561(24)           574.3297          455.5149    
  1105    28.3459    616(25)           562.1717          455.3379    
  1106    28.3626    568(24)           550.3532          455.1573    
  1107    28.3794    544(23)           539.0621          454.9733    
  1108    28.3961    576(24)           528.4468          454.7856    
  1109    28.4128    575(24)           518.6266          454.5945    
  1110    28.4295    494(22)           509.6820          454.3997    
  1111    28.4462    517(23)           501.6657          454.2014    
  1112    28.4629    535(23)           494.6020          453.9995    
  1113    28.4796    461(21)           488.4888          453.7939    
  1114    28.4963    456(21)           483.3078          453.5846    
  1115    28.5131    476(22)           479.0232          453.3717    
  1116    28.5298    463(22)           475.5909          453.1551    
  1117    28.5465    445(21)           472.9583          452.9347    
  1118    28.5632    475(22)           471.0702          452.7106    
  1119    28.5799    487(22)           469.8692          452.4828    
  1120    28.5966    475(22)           469.2985          452.2511    
  1121    28.6133    487(22)           469.3018          452.0156    
  1122    28.6300    451(21)           469.8239          451.7763    
  1123    28.6467    478(22)           470.8105          451.5332    
  1124    28.6635    486(22)           472.2065          451.2862    
  1125    28.6802    468(22)           473.9566          451.0353    
  1126    28.6969    458(21)           476.0025          450.7805    
  1127    28.7136    539(23)           478.2842          450.5216    
  1128    28.7303    473(22)           480.7374          450.2589    
  1129    28.7470    524(23)           483.2953          449.9922    
  1130    28.7637    518(23)           485.8874          449.7216    
  1131    28.7804    524(23)           488.4417          449.4468    
  1132    28.7971    542(23)           490.8846          449.1681    
  1133    28.8139    496(22)           493.1442          448.8852    
  1134    28.8306    548(23)           495.1509          448.5983    
  1135    28.8473    460(21)           496.8411          448.3073    
  1136    28.8640    469(22)           498.1582          448.0121    
  1137    28.8807    460(21)           499.0564          447.7128    
  1138    28.8974    485(22)           499.5013          447.4093    
  1139    28.9141    477(22)           499.4729          447.1017    
  1140    28.9308    455(21)           498.9654          446.7898    
  1141    28.9475    430(21)           497.9889          446.4737    
  1142    28.9643    467(22)           496.5684          446.1534    
  1143    28.9810    445(21)           494.7438          445.8287    
  1144    28.9977    432(21)           492.5680          445.4998    
  1145    29.0144    432(21)           490.1065          445.1665    
  1146    29.0311    451(21)           487.4342          444.8289    
  1147    29.0478    448(21)           484.6360          444.4870    
  1148    29.0645    439(21)           481.8026          444.1407    
  1149    29.0812    482(22)           479.0320          443.7899    
  1150    29.0979    477(22)           476.4258          443.4348    
  1151    29.1147    452(21)           474.0916          443.0752    
  1152    29.1314    520(23)           472.1402          442.7113    
  1153    29.1481    449(21)           470.6892          442.3432    
  1154    29.1648    491(22)           469.8577          441.9708    
  1155    29.1815    454(21)           469.7744          441.5943    
  1156    29.1982    521(23)           470.5718          441.2136    
  1157    29.2149    516(23)           472.3901          440.8289    
  1158    29.2316    505(22)           475.3743          440.4402    
  1159    29.2483    544(23)           479.6737          440.0477    
  1160    29.2651    528(23)           485.4408          439.6512    
  1161    29.2818    552(23)           492.8231          439.2510    
  1162    29.2985    561(24)           501.9643          438.8469    
  1163    29.3152    518(23)           512.9908          438.4392    
  1164    29.3319    534(23)           526.0120          438.0278    
  1165    29.3486    583(24)           541.1017          437.6130    
  1166    29.3653    575(24)           558.3011          437.1945    
  1167    29.3820    589(24)           577.5956          436.7727    
  1168    29.3987    632(25)           598.8175          436.3474    
  1169    29.4155    634(25)           621.9457          435.9187    
  1170    29.4322    710(27)           646.8600          435.4868    
  1171    29.4489    817(29)           673.1935          435.0516    
  1172    29.4656    824(29)           700.5375          434.6134    
  1173    29.4823    923(30)           728.4422          434.1719    
  1174    29.4990    1051(32)           756.6448          433.7275   
  1175    29.5157    1166(34)           784.4747          433.2800   
  1176    29.5324    1238(35)           811.3524          432.8297   
  1177    29.5491    1301(36)           836.6448          432.3764   
  1178    29.5659    1279(36)           859.8461          431.9204   
  1179    29.5826    1299(36)           880.3458          431.4615   
  1180    29.5993    1296(36)           897.6160          431.0001   
  1181    29.6160    1284(36)           911.2041          430.5359   
  1182    29.6327    1187(34)           920.7394          430.0692   
  1183    29.6494    1175(34)           925.9590          429.5999   
  1184    29.6661    1057(33)           926.7133          429.1282   
  1185    29.6828    970(31)           922.9765          428.6541    
  1186    29.6995    934(31)           914.8465          428.1776    
  1187    29.7163    861(29)           902.5370          427.6989    
  1188    29.7330    703(27)           886.3755          427.2180    
  1189    29.7497    725(27)           866.7765          426.7347    
  1190    29.7664    744(27)           844.2393          426.2495    
  1191    29.7831    689(26)           819.3107          425.7622    
  1192    29.7998    634(25)           792.5757          425.2729    
  1193    29.8165    634(25)           764.6260          424.7817    
  1194    29.8332    601(25)           736.0596          424.2886    
  1195    29.8500    640(25)           707.4253          423.7936    
  1196    29.8667    617(25)           679.2472          423.2968    
  1197    29.8834    655(26)           651.9956          422.7985    
  1198    29.9001    668(26)           626.0699          422.2984    
  1199    29.9168    657(26)           601.8102          421.7968    
  1200    29.9335    783(28)           579.4823          421.2936    
  1201    29.9502    740(27)           559.2950          420.7891    
  1202    29.9669    798(28)           541.3863          420.2830    
  1203    29.9836    825(29)           525.8468          419.7756    
  1204    30.0004    800(28)           512.7115          419.2669    
  1205    30.0171    898(30)           501.9813          418.7571    
  1206    30.0338    885(30)           493.6183          418.2459    
  1207    30.0505    843(29)           487.5630          417.7338    
  1208    30.0672    864(29)           483.7314          417.2205    
  1209    30.0839    883(30)           482.0258          416.7063    
  1210    30.1006    766(28)           482.3332          416.1911    
  1211    30.1173    768(28)           484.5293          415.6750    
  1212    30.1340    761(28)           488.4782          415.1581    
  1213    30.1508    776(28)           494.0300          414.6404    
  1214    30.1675    677(26)           501.0227          414.1221    
  1215    30.1842    699(26)           509.2757          413.6031    
  1216    30.2009    625(25)           518.5948          413.0834    
  1217    30.2176    662(26)           528.7639          412.5633    
  1218    30.2343    644(25)           539.5533          412.0426    
  1219    30.2510    652(26)           550.7123          411.5217    
  1220    30.2677    619(25)           561.9814          411.0002    
  1221    30.2844    667(26)           573.0867          410.4786    
  1222    30.3012    687(26)           583.7498          409.9566    
  1223    30.3179    639(25)           593.7012          409.4346    
  1224    30.3346    674(26)           602.6908          408.9123    
  1225    30.3513    638(25)           610.4484          408.3900    
  1226    30.3680    694(26)           616.8013          407.8677    
  1227    30.3847    710(27)           621.5610          407.3455    
  1228    30.4014    619(25)           624.5958          406.8234    
  1229    30.4181    618(25)           625.8309          406.3014    
  1230    30.4348    620(25)           625.2375          405.7797    
  1231    30.4516    572(24)           622.8708          405.2582    
  1232    30.4683    583(24)           618.8241          404.7372    
  1233    30.4850    539(23)           613.2610          404.2165    
  1234    30.5017    539(23)           606.4122          403.6963    
  1235    30.5184    534(23)           598.5542          403.1765    
  1236    30.5351    534(23)           590.0266          402.6574    
  1237    30.5518    540(23)           581.2134          402.1389    
  1238    30.5685    508(23)           572.5550          401.6212    
  1239    30.5852    492(22)           564.5321          401.1041    
  1240    30.6020    515(23)           557.6740          400.5879    
  1241    30.6187    529(23)           552.5508          400.0726    
  1242    30.6354    511(23)           549.7793          399.5582    
  1243    30.6521    500(22)           550.0186          399.0448    
  1244    30.6688    516(23)           553.9725          398.5324    
  1245    30.6855    522(23)           562.3884          398.0211    
  1246    30.7022    565(24)           576.0486          397.5111    
  1247    30.7189    579(24)           595.7731          397.0022    
  1248    30.7356    605(25)           622.3944          396.4946    
  1249    30.7524    603(25)           656.7603          395.9884    
  1250    30.7691    651(26)           699.6870          395.4835    
  1251    30.7858    699(26)           751.9639          394.9801    
  1252    30.8025    781(28)           814.2794          394.4783    
  1253    30.8192    813(29)           887.2305          393.9780    
  1254    30.8359    929(30)           971.2330          393.4793    
  1255    30.8526    1012(32)          1066.4907          392.9824   
  1256    30.8693    1236(35)          1172.9902          392.4871   
  1257    30.8860    1446(38)          1290.3754          391.9937   
  1258    30.9028    1623(40)          1418.0116          391.5022   
  1259    30.9195    1985(45)          1554.8472          391.0126   
  1260    30.9362    2226(47)          1699.5143          390.5249   
  1261    30.9529    2499(50)          1850.2039          390.0394   
  1262    30.9696    2917(54)          2004.8088          389.5559   
  1263    30.9863    3082(56)          2160.8240          389.0746   
  1264    31.0030    3136(56)          2315.5349          388.5955   
  1265    31.0197    3318(58)          2465.9490          388.1187   
  1266    31.0365    3343(58)          2609.0166          387.6442   
  1267    31.0532    3183(56)          2741.5923          387.1721   
  1268    31.0699    3071(55)          2860.6775          386.7025   
  1269    31.0866    2887(54)          2963.4141          386.2354   
  1270    31.1033    2797(53)          3047.2939          385.7708   
  1271    31.1200    2601(51)          3110.1812          385.3089   
  1272    31.1367    2599(51)          3150.4719          384.8496   
  1273    31.1534    2516(50)          3167.1145          384.3932   
  1274    31.1701    2299(48)          3159.6829          383.9394   
  1275    31.1869    2271(48)          3128.3838          383.4886   
  1276    31.2036    2271(48)          3074.0378          383.0407   
  1277    31.2203    2215(47)          2998.0591          382.5959   
  1278    31.2370    2259(48)          2902.3701          382.1539   
  1279    31.2537    2360(49)          2789.3499          381.7152   
  1280    31.2704    2413(49)          2661.6750          381.2795   
  1281    31.2871    2410(49)          2522.3010          380.8471   
  1282    31.3038    2253(47)          2374.2515          380.4180   
  1283    31.3205    2294(48)          2220.5957          379.9921   
  1284    31.3373    2307(48)          2064.3181          379.5697   
  1285    31.3540    2255(47)          1908.1661          379.1507   
  1286    31.3707    2041(45)          1754.7031          378.7353   
  1287    31.3874    1958(44)          1606.1078          378.3234   
  1288    31.4041    1885(43)          1464.2754          377.9151   
  1289    31.4208    1705(41)          1330.6631          377.5105   
  1290    31.4375    1536(39)          1206.4127          377.1097   
  1291    31.4542    1409(38)          1092.2430          376.7126   
  1292    31.4709    1344(37)           988.5858          376.3194   
  1293    31.4877    1219(35)           895.5168          375.9301   
  1294    31.5044    1077(33)           812.8922          375.5448   
  1295    31.5211    1000(32)           740.3093          375.1635   
  1296    31.5378    904(30)           677.2286          374.7864    
  1297    31.5545    842(29)           622.9536          374.4134    
  1298    31.5712    771(28)           576.7317          374.0445    
  1299    31.5879    686(26)           537.7433          373.6800    
  1300    31.6046    657(26)           505.1766          373.3197    
  1301    31.6213    592(24)           478.2198          372.9639    
  1302    31.6381    573(24)           456.1120          372.6125    
  1303    31.6548    539(23)           438.1337          372.2657    
  1304    31.6715    485(22)           423.6374          371.9233    
  1305    31.6882    466(22)           412.0370          371.5856    
  1306    31.7049    462(21)           402.8225          371.2525    
  1307    31.7216    408(20)           395.5484          370.9243    
  1308    31.7383    446(21)           389.8383          370.6007    
  1309    31.7550    404(20)           385.3737          370.2821    
  1310    31.7717    409(20)           381.8923          369.9683    
  1311    31.7885    411(20)           379.1795          369.6595    
  1312    31.8052    429(21)           377.0615          369.3558    
  1313    31.8219    385(20)           375.4005          369.0571    
  1314    31.8386    375(19)           374.0877          368.7636    
  1315    31.8553    396(20)           373.0388          368.4753    
  1316    31.8720    370(19)           372.1893          368.1923    
  1317    31.8887    420(20)           371.4903          367.9145    
  1318    31.9054    357(19)           370.9055          367.6422    
  1319    31.9221    401(20)           370.4086          367.3753    
  1320    31.9389    386(20)           369.9807          367.1139    
  1321    31.9556    370(19)           369.6093          366.8580    
  1322    31.9723    353(19)           369.2865          366.6078    
  1323    31.9890    389(20)           369.0078          366.3632    
  1324    32.0057    391(20)           368.7724          366.1244    
  1325    32.0224    357(19)           368.5798          365.8913    
  1326    32.0391    382(20)           368.4363          365.6642    
  1327    32.0558    360(19)           368.3455          365.4429    
  1328    32.0726    360(19)           368.3138          365.2275    
  1329    32.0893    352(19)           368.3495          365.0182    
  1330    32.1060    382(20)           368.4609          364.8149    
  1331    32.1227    365(19)           368.6597          364.6179    
  1332    32.1394    363(19)           368.9558          364.4270    
  1333    32.1561    410(20)           369.3607          364.2424    
  1334    32.1728    362(19)           369.8856          364.0640    
  1335    32.1895    373(19)           370.5436          363.8917    
  1336    32.2062    386(20)           371.3418          363.7252    
  1337    32.2229    350(19)           372.2894          363.5645    
  1338    32.2397    373(19)           373.3921          363.4093    
  1339    32.2564    368(19)           374.6534          363.2594    
  1340    32.2731    350(19)           376.0767          363.1147    
  1341    32.2898    366(19)           377.6567          362.9749    
  1342    32.3065    387(20)           379.3860          362.8399    
  1343    32.3232    372(19)           381.2527          362.7095    
  1344    32.3399    357(19)           383.2391          362.5835    
  1345    32.3566    379(19)           385.3233          362.4618    
  1346    32.3734    387(20)           387.4785          362.3441    
  1347    32.3901    380(19)           389.6726          362.2302    
  1348    32.4068    400(20)           391.8692          362.1200    
  1349    32.4235    389(20)           394.0309          362.0133    
  1350    32.4402    412(20)           396.1144          361.9099    
  1351    32.4569    390(20)           398.0790          361.8096    
  1352    32.4736    416(20)           399.8823          361.7123    
  1353    32.4903    386(20)           401.4841          361.6177    
  1354    32.5070    421(21)           402.8485          361.5257    
  1355    32.5238    429(21)           403.9434          361.4361    
  1356    32.5405    441(21)           404.7432          361.3487    
  1357    32.5572    441(21)           405.2305          361.2633    
  1358    32.5739    423(21)           405.3953          361.1797    
  1359    32.5906    467(22)           405.2376          361.0977    
  1360    32.6073    462(21)           404.7665          361.0173    
  1361    32.6240    434(21)           404.0011          360.9381    
  1362    32.6407    424(21)           402.9694          360.8600    
  1363    32.6574    420(20)           401.7088          360.7828    
  1364    32.6742    410(20)           400.2649          360.7064    
  1365    32.6909    393(20)           398.6895          360.6304    
  1366    32.7076    386(20)           397.0431          360.5549    
  1367    32.7243    392(20)           395.3883          360.4795    
  1368    32.7410    368(19)           393.7939          360.4041    
  1369    32.7577    394(20)           392.3309          360.3285    
  1370    32.7744    404(20)           391.0711          360.2525    
  1371    32.7911    419(20)           390.0893          360.1760    
  1372    32.8078    377(19)           389.4490          360.0987    
  1373    32.8246    369(19)           389.2353          360.0204    
  1374    32.8413    384(20)           389.5078          359.9411    
  1375    32.8580    395(20)           390.3337          359.8605    
  1376    32.8747    362(19)           391.7660          359.7784    
  1377    32.8914    342(18)           393.8586          359.6946    
  1378    32.9081    417(20)           396.6597          359.6089    
  1379    32.9248    341(18)           400.1948          359.5212    
  1380    32.9415    370(19)           404.4887          359.4313    
  1381    32.9582    367(19)           409.5447          359.3390    
  1382    32.9750    325(18)           415.3568          359.2442    
  1383    32.9917    397(20)           421.9005          359.1470    
  1384    33.0084    380(19)           429.1308          359.0474    
  1385    33.0251    423(21)           436.9828          358.9454    
  1386    33.0418    392(20)           445.3796          358.8411    
  1387    33.0585    392(20)           454.2111          358.7345    
  1388    33.0752    435(21)           463.3622          358.6256    
  1389    33.0919    409(20)           472.6932          358.5144    
  1390    33.1086    440(21)           482.0494          358.4010    
  1391    33.1254    494(22)           491.2715          358.2854    
  1392    33.1421    451(21)           500.1864          358.1675    
  1393    33.1588    478(22)           508.6194          358.0476    
  1394    33.1755    522(23)           516.4056          357.9256    
  1395    33.1922    539(23)           523.3763          357.8015    
  1396    33.2089    583(24)           529.3891          357.6753    
  1397    33.2256    573(24)           534.3152          357.5471    
  1398    33.2423    625(25)           538.0519          357.4169    
  1399    33.2591    625(25)           540.5298          357.2846    
  1400    33.2758    660(26)           541.7089          357.1505    
  1401    33.2925    624(25)           541.5894          357.0145    
  1402    33.3092    610(25)           540.2088          356.8765    
  1403    33.3259    610(25)           537.6440          356.7368    
  1404    33.3426    586(24)           534.0081          356.5952    
  1405    33.3593    601(25)           529.4521          356.4518    
  1406    33.3760    585(24)           524.1609          356.3066    
  1407    33.3927    549(23)           518.3434          356.1596    
  1408    33.4095    557(24)           512.2426          356.0110    
  1409    33.4262    498(22)           506.1118          355.8607    
  1410    33.4429    573(24)           500.2247          355.7087    
  1411    33.4596    479(22)           494.8630          355.5551    
  1412    33.4763    499(22)           490.3084          355.3999    
  1413    33.4930    451(21)           486.8435          355.2432    
  1414    33.5097    472(22)           484.7414          355.0849    
  1415    33.5264    465(22)           484.2598          354.9250    
  1416    33.5431    423(21)           485.6374          354.7638    
  1417    33.5599    429(21)           489.0866          354.6010    
  1418    33.5766    436(21)           494.7879          354.4368    
  1419    33.5933    419(20)           502.8818          354.2713    
  1420    33.6100    453(21)           513.4713          354.1043    
  1421    33.6267    467(22)           526.6021          353.9361    
  1422    33.6434    461(21)           542.2716          353.7665    
  1423    33.6601    533(23)           560.4308          353.5956    
  1424    33.6768    508(23)           580.9365          353.4235    
  1425    33.6935    573(24)           603.6190          353.2502    
  1426    33.7103    625(25)           628.2197          353.0756    
  1427    33.7270    660(26)           654.4208          352.8999    
  1428    33.7437    685(26)           681.8667          352.7230    
  1429    33.7604    667(26)           710.1021          352.5451    
  1430    33.7771    720(27)           738.6710          352.3661    
  1431    33.7938    838(29)           767.0527          352.1860    
  1432    33.8105    787(28)           794.7020          352.0049    
  1433    33.8272    921(30)           821.0800          351.8228    
  1434    33.8439    926(30)           845.6322          351.6397    
  1435    33.8607    1041(32)           867.8251          351.4558   
  1436    33.8774    961(31)           887.1802          351.2708    
  1437    33.8941    1031(32)           903.2389          351.0851   
  1438    33.9108    954(31)           915.6554          350.8985    
  1439    33.9275    1001(32)           924.1003          350.7110   
  1440    33.9442    934(31)           928.3933          350.5228    
  1441    33.9609    1050(32)           928.4274          350.3337   
  1442    33.9776    991(31)           924.1807          350.1440    
  1443    33.9943    1020(32)           915.7717          349.9536   
  1444    34.0111    943(31)           903.3710          349.7624    
  1445    34.0278    989(31)           887.2831          349.5707    
  1446    34.0445    899(30)           867.8571          349.3783    
  1447    34.0612    847(29)           845.5136          349.1853    
  1448    34.0779    813(29)           820.7407          348.9918    
  1449    34.0946    777(28)           794.0369          348.7977    
  1450    34.1113    753(27)           765.9362          348.6031    
  1451    34.1280    742(27)           736.9755          348.4081    
  1452    34.1447    704(27)           707.6521          348.2125    
  1453    34.1615    612(25)           678.4833          348.0166    
  1454    34.1782    593(24)           649.9022          347.8203    
  1455    34.1949    557(24)           622.3206          347.6236    
  1456    34.2116    565(24)           596.0952          347.4266    
  1457    34.2283    524(23)           571.5006          347.2293    
  1458    34.2450    491(22)           548.7889          347.0317    
  1459    34.2617    495(22)           528.1125          346.8339    
  1460    34.2784    444(21)           509.5847          346.6358    
  1461    34.2951    453(21)           493.2601          346.4377    
  1462    34.3119    438(21)           479.1293          346.2392    
  1463    34.3286    471(22)           467.1474          346.0407    
  1464    34.3453    438(21)           457.2261          345.8421    
  1465    34.3620    411(20)           449.2340          345.6433    
  1466    34.3787    441(21)           443.0247          345.4446    
  1467    34.3954    420(20)           438.4175          345.2458    
  1468    34.4121    410(20)           435.1974          345.0471    
  1469    34.4288    427(21)           433.1687          344.8484    
  1470    34.4455    442(21)           432.1677          344.6498    
  1471    34.4623    403(20)           431.9837          344.4512    
  1472    34.4790    412(20)           432.3922          344.2528    
  1473    34.4957    422(21)           433.1893          344.0545    
  1474    34.5124    425(21)           434.1974          343.8565    
  1475    34.5291    450(21)           435.2656          343.6587    
  1476    34.5458    409(20)           436.2444          343.4610    
  1477    34.5625    411(20)           436.9945          343.2637    
  1478    34.5792    435(21)           437.4060          343.0667    
  1479    34.5960    408(20)           437.3942          342.8700    
  1480    34.6127    416(20)           436.8906          342.6736    
  1481    34.6294    415(20)           435.8543          342.4776    
  1482    34.6461    410(20)           434.2655          342.2821    
  1483    34.6628    404(20)           432.1226          342.0870    
  1484    34.6795    425(21)           429.4437          341.8924    
  1485    34.6962    426(21)           426.2635          341.6982    
  1486    34.7129    375(19)           422.6275          341.5046    
  1487    34.7296    383(20)           418.5975          341.3116    
  1488    34.7464    425(21)           414.2377          341.1192    
  1489    34.7631    421(21)           409.6212          340.9273    
  1490    34.7798    437(21)           404.8235          340.7362    
  1491    34.7965    401(20)           399.9171          340.5457    
  1492    34.8132    443(21)           394.9752          340.3559    
  1493    34.8299    429(21)           390.0664          340.1668    
  1494    34.8466    433(21)           385.2492          339.9784    
  1495    34.8633    423(21)           380.5824          339.7910    
  1496    34.8800    429(21)           376.1086          339.6042    
  1497    34.8968    426(21)           371.8667          339.4183    
  1498    34.9135    380(19)           367.8862          339.2334    
  1499    34.9302    400(20)           364.1855          339.0493    
  1500    34.9469    402(20)           360.7776          338.8662    
  1501    34.9636    355(19)           357.6680          338.6840    
  1502    34.9803    403(20)           354.8529          338.5027    
  1503    34.9970    403(20)           352.3276          338.3226    
  1504    35.0137    358(19)           350.0784          338.1435    
  1505    35.0304    368(19)           348.0915          337.9654    
  1506    35.0472    383(20)           346.3487          337.7885    
  1507    35.0639    351(19)           344.8296          337.6127    
  1508    35.0806    345(19)           343.5154          337.4380    
  1509    35.0973    361(19)           342.3864          337.2646    
  1510    35.1140    362(19)           341.4243          337.0923    
  1511    35.1307    325(18)           340.6114          336.9214    
  1512    35.1474    376(19)           339.9322          336.7516    
  1513    35.1641    393(20)           339.3733          336.5833    
  1514    35.1808    339(18)           338.9246          336.4163    
  1515    35.1976    341(18)           338.5781          336.2505    
  1516    35.2143    314(18)           338.3299          336.0862    
  1517    35.2310    308(18)           338.1787          335.9233    
  1518    35.2477    349(19)           338.1271          335.7619    
  1519    35.2644    329(18)           338.1814          335.6020    
  1520    35.2811    349(19)           338.3518          335.4435    
  1521    35.2978    352(19)           338.6526          335.2866    
  1522    35.3145    288(17)           339.1023          335.1313    
  1523    35.3312    302(17)           339.7240          334.9775    
  1524    35.3480    354(19)           340.5442          334.8254    
  1525    35.3647    350(19)           341.5945          334.6749    
  1526    35.3814    341(18)           342.9103          334.5260    
  1527    35.3981    357(19)           344.5299          334.3787    
  1528    35.4148    327(18)           346.4963          334.2330    
  1529    35.4315    328(18)           348.8536          334.0889    
  1530    35.4482    375(19)           351.6472          333.9464    
  1531    35.4649    379(19)           354.9255          333.8053    
  1532    35.4816    323(18)           358.7308          333.6659    
  1533    35.4984    379(19)           363.1079          333.5280    
  1534    35.5151    371(19)           368.0941          333.3916    
  1535    35.5318    372(19)           373.7192          333.2567    
  1536    35.5485    369(19)           380.0091          333.1233    
  1537    35.5652    312(18)           386.9749          332.9914    
  1538    35.5819    350(19)           394.6122          332.8610    
  1539    35.5986    323(18)           402.9066          332.7320    
  1540    35.6153    389(20)           411.8240          332.6045    
  1541    35.6320    353(19)           421.3173          332.4785    
  1542    35.6488    363(19)           431.3160          332.3538    
  1543    35.6655    401(20)           441.7278          332.2306    
  1544    35.6822    379(19)           452.4541          332.1088    
  1545    35.6989    389(20)           463.3612          331.9884    
  1546    35.7156    420(20)           474.3162          331.8694    
  1547    35.7323    453(21)           485.1635          331.7517    
  1548    35.7490    461(21)           495.7381          331.6354    
  1549    35.7657    407(20)           505.8760          331.5205    
  1550    35.7825    437(21)           515.4041          331.4069    
  1551    35.7992    506(22)           524.1534          331.2946    
  1552    35.8159    466(22)           531.9708          331.1837    
  1553    35.8326    491(22)           538.7034          331.0740    
  1554    35.8493    459(21)           544.2289          330.9657    
  1555    35.8660    453(21)           548.4411          330.8586    
  1556    35.8827    548(23)           551.2614          330.7528    
  1557    35.8994    559(24)           552.6429          330.6483    
  1558    35.9161    540(23)           552.5680          330.5450    
  1559    35.9328    541(23)           551.0524          330.4430    
  1560    35.9496    540(23)           548.1440          330.3421    
  1561    35.9663    623(25)           543.9248          330.2425    
  1562    35.9830    583(24)           538.5001          330.1441    
  1563    35.9997    579(24)           532.0057          330.0469    
  1564    36.0164    585(24)           524.5988          329.9509    
  1565    36.0331    594(24)           516.4488          329.8560    
  1566    36.0498    603(25)           507.7433          329.7623    
  1567    36.0665    589(24)           498.6750          329.6698    
  1568    36.0833    604(25)           489.4390          329.5784    
  1569    36.1000    555(24)           480.2277          329.4880    
  1570    36.1167    578(24)           471.2217          329.3989    
  1571    36.1334    538(23)           462.5939          329.3108    
  1572    36.1501    494(22)           454.5020          329.2238    
  1573    36.1668    505(22)           447.0775          329.1379    
  1574    36.1835    459(21)           440.4421          329.0531    
  1575    36.2002    435(21)           434.6814          328.9693    
  1576    36.2169    432(21)           429.8639          328.8865    
  1577    36.2337    449(21)           426.0306          328.8048    
  1578    36.2504    423(21)           423.1953          328.7241    
  1579    36.2671    462(21)           421.3493          328.6444    
  1580    36.2838    444(21)           420.4593          328.5658    
  1581    36.3005    440(21)           420.4692          328.4881    
  1582    36.3172    435(21)           421.3036          328.4113    
  1583    36.3339    390(20)           422.8689          328.3356    
  1584    36.3506    424(21)           425.0565          328.2608    
  1585    36.3673    407(20)           427.7452          328.1870    
  1586    36.3841    396(20)           430.8064          328.1140    
  1587    36.4008    403(20)           434.1046          328.0420    
  1588    36.4175    412(20)           437.5014          327.9709    
  1589    36.4342    350(19)           440.8629          327.9007    
  1590    36.4509    379(19)           444.0544          327.8315    
  1591    36.4676    419(20)           446.9539          327.7630    
  1592    36.4843    444(21)           449.4474          327.6954    
  1593    36.5010    418(20)           451.4347          327.6287    
  1594    36.5177    413(20)           452.8327          327.5628    
  1595    36.5345    436(21)           453.5735          327.4977    
  1596    36.5512    426(21)           453.6097          327.4335    
  1597    36.5679    410(20)           452.9127          327.3701    
  1598    36.5846    413(20)           451.4737          327.3075    
  1599    36.6013    415(20)           449.3014          327.2456    
  1600    36.6180    419(20)           446.4236          327.1846    
  1601    36.6347    429(21)           442.8843          327.1242    
  1602    36.6514    385(20)           438.7385          327.0647    
  1603    36.6681    390(20)           434.0588          327.0058    
  1604    36.6849    385(20)           428.9181          326.9477    
  1605    36.7016    376(19)           423.4070          326.8904    
  1606    36.7183    376(19)           417.6118          326.8337    
  1607    36.7350    415(20)           411.6156          326.7777    
  1608    36.7517    359(19)           405.5145          326.7224    
  1609    36.7684    412(20)           399.3890          326.6678    
  1610    36.7851    391(20)           393.3161          326.6137    
  1611    36.8018    446(21)           387.3709          326.5604    
  1612    36.8186    397(20)           381.6124          326.5077    
  1613    36.8353    410(20)           376.0944          326.4557    
  1614    36.8520    429(21)           370.8661          326.4042    
  1615    36.8687    440(21)           365.9589          326.3534    
  1616    36.8854    410(20)           361.4003          326.3031    
  1617    36.9021    420(20)           357.2092          326.2534    
  1618    36.9188    401(20)           353.3938          326.2043    
  1619    36.9355    416(20)           349.9618          326.1557    
  1620    36.9522    457(21)           346.9102          326.1077    
  1621    36.9690    409(20)           344.2359          326.0602    
  1622    36.9857    383(20)           341.9336          326.0133    
  1623    37.0024    379(19)           339.9952          325.9668    
  1624    37.0191    374(19)           338.4179          325.9209    
  1625    37.0358    376(19)           337.1982          325.8754    
  1626    37.0525    371(19)           336.3393          325.8304    
  1627    37.0692    333(18)           335.8501          325.7859    
  1628    37.0859    372(19)           335.7473          325.7418    
  1629    37.1026    350(19)           336.0573          325.6982    
  1630    37.1194    373(19)           336.8174          325.6550    
  1631    37.1361    361(19)           338.0823          325.6122    
  1632    37.1528    361(19)           339.9054          325.5699    
  1633    37.1695    352(19)           342.3686          325.5279    
  1634    37.1862    385(20)           345.5724          325.4863    
  1635    37.2029    377(19)           349.6143          325.4451    
  1636    37.2196    366(19)           354.6286          325.4043    
  1637    37.2363    384(20)           360.7594          325.3638    
  1638    37.2530    404(20)           368.1586          325.3236    
  1639    37.2698    408(20)           377.0056          325.2838    
  1640    37.2865    404(20)           387.4785          325.2444    
  1641    37.3032    385(20)           399.7710          325.2051    
  1642    37.3199    419(20)           414.0801          325.1663    
  1643    37.3366    433(21)           430.5980          325.1276    
  1644    37.3533    416(20)           449.5222          325.0893    
  1645    37.3700    401(20)           471.0266          325.0512    
  1646    37.3867    410(20)           495.2620          325.0134    
  1647    37.4034    399(20)           522.3704          324.9758    
  1648    37.4202    413(20)           552.4276          324.9384    
  1649    37.4369    445(21)           585.4931          324.9013    
  1650    37.4536    469(22)           621.5535          324.8643    
  1651    37.4703    510(23)           660.5393          324.8276    
  1652    37.4870    537(23)           702.3452          324.7910    
  1653    37.5037    604(25)           746.7193          324.7546    
  1654    37.5204    655(26)           793.4109          324.7184    
  1655    37.5371    704(27)           842.0487          324.6823    
  1656    37.5538    770(28)           892.1830          324.6464    
  1657    37.5706    832(29)           943.3258          324.6105    
  1658    37.5873    868(29)           994.8903          324.5748    
  1659    37.6040    948(31)          1046.2269          324.5392    
  1660    37.6207    1036(32)          1096.6884          324.5036   
  1661    37.6374    1143(34)          1145.5145          324.4682   
  1662    37.6541    1264(36)          1192.0089          324.4328   
  1663    37.6708    1411(38)          1235.4319          324.3975   
  1664    37.6875    1568(40)          1275.0674          324.3622   
  1665    37.7042    1668(41)          1310.2671          324.3270   
  1666    37.7210    1796(42)          1340.4142          324.2917   
  1667    37.7377    1845(43)          1364.9767          324.2566   
  1668    37.7544    1932(44)          1383.5381          324.2214   
  1669    37.7711    1880(43)          1395.7566          324.1861   
  1670    37.7878    1869(43)          1401.4419          324.1509   
  1671    37.8045    1862(43)          1400.5139          324.1157   
  1672    37.8212    1806(42)          1393.0287          324.0803   
  1673    37.8379    1674(41)          1379.1643          324.0450   
  1674    37.8546    1606(40)          1359.2273          324.0095   
  1675    37.8714    1576(40)          1333.6409          323.9740   
  1676    37.8881    1484(39)          1302.9045          323.9384   
  1677    37.9048    1318(36)          1267.6487          323.9026   
  1678    37.9215    1146(34)          1228.5215          323.8668   
  1679    37.9382    1079(33)          1186.2489          323.8309   
  1680    37.9549    999(32)          1141.5887          323.7948    
  1681    37.9716    883(30)          1095.2664          323.7585    
  1682    37.9883    870(29)          1048.0696          323.7222    
  1683    38.0051    826(29)          1000.6843          323.6856    
  1684    38.0218    669(26)           953.7947          323.6489    
  1685    38.0385    683(26)           908.0277          323.6119    
  1686    38.0552    632(25)           863.9094          323.5747    
  1687    38.0719    637(25)           821.9214          323.5374    
  1688    38.0886    656(26)           782.4585          323.4998    
  1689    38.1053    594(24)           745.7963          323.4620    
  1690    38.1220    595(24)           712.1831          323.4239    
  1691    38.1387    626(25)           681.7231          323.3856    
  1692    38.1555    582(24)           654.4746          323.3470    
  1693    38.1722    560(24)           630.4204          323.3081    
  1694    38.1889    604(25)           609.4560          323.2689    
  1695    38.2056    653(26)           591.4365          323.2294    
  1696    38.2223    639(25)           576.1661          323.1896    
  1697    38.2390    664(26)           563.3948          323.1494    
  1698    38.2557    642(25)           552.8655          323.1090    
  1699    38.2724    675(26)           544.2828          323.0681    
  1700    38.2891    685(26)           537.3492          323.0269    
  1701    38.3059    687(26)           531.7649          322.9854    
  1702    38.3226    689(26)           527.2329          322.9434    
  1703    38.3393    625(25)           523.4733          322.9010    
  1704    38.3560    655(26)           520.2254          322.8583    
  1705    38.3727    603(25)           517.2502          322.8151    
  1706    38.3894    585(24)           514.3428          322.7715    
  1707    38.4061    592(24)           511.3248          322.7274    
  1708    38.4228    573(24)           508.0537          322.6830    
  1709    38.4395    522(23)           504.4208          322.6379    
  1710    38.4563    523(23)           500.3476          322.5925    
  1711    38.4730    499(22)           495.7933          322.5466    
  1712    38.4897    483(22)           490.7406          322.5001    
  1713    38.5064    480(22)           485.2026          322.4532    
  1714    38.5231    463(22)           479.2164          322.4057    
  1715    38.5398    482(22)           472.8348          322.3577    
  1716    38.5565    416(20)           466.1301          322.3091    
  1717    38.5732    402(20)           459.1868          322.2600    
  1718    38.5899    384(20)           452.0903          322.2104    
  1719    38.6067    396(20)           444.9412          322.1601    
  1720    38.6234    421(21)           437.8291          322.1092    
  1721    38.6401    397(20)           430.8461          322.0578    
  1722    38.6568    368(19)           424.0798          322.0057    
  1723    38.6735    401(20)           417.6034          321.9531    
  1724    38.6902    392(20)           411.4810          321.8997    
  1725    38.7069    393(20)           405.7690          321.8458    
  1726    38.7236    373(19)           400.5064          321.7911    
  1727    38.7403    332(18)           395.7257          321.7358    
  1728    38.7571    375(19)           391.4398          321.6799    
  1729    38.7738    388(20)           387.6524          321.6232    
  1730    38.7905    377(19)           384.3540          321.5658    
  1731    38.8072    396(20)           381.5240          321.5078    
  1732    38.8239    402(20)           379.1355          321.4489    
  1733    38.8406    392(20)           377.1529          321.3894    
  1734    38.8573    419(20)           375.5336          321.3291    
  1735    38.8740    392(20)           374.2334          321.2680    
  1736    38.8907    418(20)           373.2040          321.2062    
  1737    38.9075    421(21)           372.3980          321.1436    
  1738    38.9242    374(19)           371.7688          321.0801    
  1739    38.9409    387(20)           371.2729          321.0159    
  1740    38.9576    385(20)           370.8713          320.9509    
  1741    38.9743    388(20)           370.5304          320.8850    
  1742    38.9910    376(19)           370.2227          320.8183    
  1743    39.0077    370(19)           369.9282          320.7508    
  1744    39.0244    373(19)           369.6338          320.6823    
  1745    39.0411    343(19)           369.3342          320.6131    
  1746    39.0579    328(18)           369.0313          320.5429    
  1747    39.0746    361(19)           368.7333          320.4718    
  1748    39.0913    380(19)           368.4555          320.3998    
  1749    39.1080    339(18)           368.2174          320.3269    
  1750    39.1247    327(18)           368.0434          320.2531    
  1751    39.1414    336(18)           367.9609          320.1783    
  1752    39.1581    302(17)           367.9984          320.1025    
  1753    39.1748    312(18)           368.1834          320.0258    
  1754    39.1915    342(18)           368.5442          319.9479    
  1755    39.2083    342(18)           369.1066          319.8690    
  1756    39.2250    345(19)           369.8918          319.7889    
  1757    39.2417    356(19)           370.9168          319.7077    
  1758    39.2584    339(18)           372.1922          319.6252    
  1759    39.2751    281(17)           373.7210          319.5416    
  1760    39.2918    340(18)           375.5005          319.4566    
  1761    39.3085    371(19)           377.5194          319.3704    
  1762    39.3252    378(19)           379.7579          319.2827    
  1763    39.3420    357(19)           382.1909          319.1937    
  1764    39.3587    389(20)           384.7818          319.1032    
  1765    39.3754    375(19)           387.4915          319.0113    
  1766    39.3921    362(19)           390.2725          318.9178    
  1767    39.4088    420(20)           393.0728          318.8228    
  1768    39.4255    396(20)           395.8393          318.7263    
  1769    39.4422    419(20)           398.5126          318.6281    
  1770    39.4589    400(20)           401.0372          318.5282    
  1771    39.4756    417(20)           403.3564          318.4266    
  1772    39.4924    417(20)           405.4164          318.3234    
  1773    39.5091    342(18)           407.1692          318.2183    
  1774    39.5258    389(20)           408.5689          318.1115    
  1775    39.5425    351(19)           409.5828          318.0028    
  1776    39.5592    349(19)           410.1824          317.8921    
  1777    39.5759    342(18)           410.3513          317.7796    
  1778    39.5926    354(19)           410.0780          317.6652    
  1779    39.6093    316(18)           409.3651          317.5486    
  1780    39.6260    342(18)           408.2233          317.4302    
  1781    39.6428    314(18)           406.6726          317.3096    
  1782    39.6595    347(19)           404.7421          317.1869    
  1783    39.6762    321(18)           402.4706          317.0621    
  1784    39.6929    336(18)           399.8979          316.9350    
  1785    39.7096    355(19)           397.0763          316.8058    
  1786    39.7263    320(18)           394.0566          316.6743    
  1787    39.7430    312(18)           390.8948          316.5405    
  1788    39.7597    299(17)           387.6466          316.4043    
  1789    39.7764    358(19)           384.3666          316.2658    
  1790    39.7932    288(17)           381.1081          316.1248    
  1791    39.8099    301(17)           377.9215          315.9815    
  1792    39.8266    307(18)           374.8500          315.8356    
  1793    39.8433    302(17)           371.9357          315.6872    
  1794    39.8600    367(19)           369.2097          315.5362    
  1795    39.8767    333(18)           366.6988          315.3827    
  1796    39.8934    299(17)           364.4224          315.2265    
  1797    39.9101    293(17)           362.3907          315.0676    
  1798    39.9268    353(19)           360.6096          314.9060    
  1799    39.9436    346(19)           359.0750          314.7417    
  1800    39.9603    362(19)           357.7783          314.5745    
  1801    39.9770    334(18)           356.7045          314.4046    
  1802    39.9937    341(18)           355.8327          314.2318    
  1803    40.0104    349(19)           355.1389          314.0561    
  1804    40.0271    379(19)           354.5955          313.8775    
  1805    40.0438    322(18)           354.1723          313.6958    
  1806    40.0605    363(19)           353.8385          313.5111    
  1807    40.0772    404(20)           353.5627          313.3235    
  1808    40.0940    351(19)           353.3145          313.1326    
  1809    40.1107    362(19)           353.0651          312.9388    
  1810    40.1274    382(20)           352.7883          312.7416    
  1811    40.1441    346(19)           352.4610          312.5414    
  1812    40.1608    363(19)           352.0643          312.3379    
  1813    40.1775    366(19)           351.5829          312.1310    
  1814    40.1942    339(18)           351.0067          311.9209    
  1815    40.2109    311(18)           350.3294          311.7074    
  1816    40.2276    321(18)           349.5499          311.4905    
  1817    40.2444    320(18)           348.6684          311.2703    
  1818    40.2611    339(18)           347.6978          311.0465    
  1819    40.2778    318(18)           346.6459          310.8192    
  1820    40.2945    311(18)           345.5269          310.5885    
  1821    40.3112    302(17)           344.3556          310.3540    
  1822    40.3279    324(18)           343.1529          310.1160    
  1823    40.3446    362(19)           341.9365          309.8744    
  1824    40.3613    327(18)           340.7265          309.6290    
  1825    40.3780    313(18)           339.5453          309.3800    
  1826    40.3948    303(17)           338.4106          309.1270    
  1827    40.4115    321(18)           337.3414          308.8704    
  1828    40.4282    308(18)           336.3548          308.6099    
  1829    40.4449    362(19)           335.4654          308.3455    
  1830    40.4616    334(18)           334.6864          308.0772    
  1831    40.4783    304(17)           334.0279          307.8050    
  1832    40.4950    309(18)           333.4982          307.5287    
  1833    40.5117    289(17)           333.1033          307.2485    
  1834    40.5285    312(18)           332.8470          306.9641    
  1835    40.5452    327(18)           332.7318          306.6757    
  1836    40.5619    318(18)           332.7585          306.3830    
  1837    40.5786    289(17)           332.9280          306.0862    
  1838    40.5953    285(17)           333.2404          305.7853    
  1839    40.6120    327(18)           333.6961          305.4800    
  1840    40.6287    330(18)           334.2970          305.1704    
  1841    40.6454    302(17)           335.0488          304.8569    
  1842    40.6621    319(18)           335.9571          304.5391    
  1843    40.6789    300(17)           337.0329          304.2174    
  1844    40.6956    293(17)           338.2924          303.8918    
  1845    40.7123    323(18)           339.7540          303.5625    
  1846    40.7290    334(18)           341.4420          303.2295    
  1847    40.7457    280(17)           343.3882          302.8929    
  1848    40.7624    292(17)           345.6269          302.5529    
  1849    40.7791    313(18)           348.1986          302.2095    
  1850    40.7958    337(18)           351.1515          301.8626    
  1851    40.8125    300(17)           354.5328          301.5128    
  1852    40.8293    333(18)           358.3983          301.1597    
  1853    40.8460    370(19)           362.8033          300.8037    
  1854    40.8627    295(17)           367.8030          300.4448    
  1855    40.8794    312(18)           373.4567          300.0829    
  1856    40.8961    339(18)           379.8123          299.7186    
  1857    40.9128    337(18)           386.9216          299.3515    
  1858    40.9295    365(19)           394.8242          298.9819    
  1859    40.9462    408(20)           403.5492          298.6100    
  1860    40.9629    403(20)           413.1205          298.2356    
  1861    40.9797    418(20)           423.5419          297.8590    
  1862    40.9964    448(21)           434.8008          297.4804    
  1863    41.0131    418(20)           446.8775          297.0995    
  1864    41.0298    451(21)           459.7142          296.7169    
  1865    41.0465    485(22)           473.2527          296.3324    
  1866    41.0632    522(23)           487.4048          295.9461    
  1867    41.0799    594(24)           502.0544          295.5583    
  1868    41.0966    614(25)           517.0823          295.1688    
  1869    41.1133    614(25)           532.3384          294.7778    
  1870    41.1301    625(25)           547.6562          294.3856    
  1871    41.1468    661(26)           562.8670          293.9919    
  1872    41.1635    732(27)           577.7684          293.5973    
  1873    41.1802    720(27)           592.1727          293.2014    
  1874    41.1969    719(27)           605.8751          292.8046    
  1875    41.2136    783(28)           618.6724          292.4070    
  1876    41.2303    711(27)           630.3752          292.0086    
  1877    41.2470    730(27)           640.7949          291.6094    
  1878    41.2637    721(27)           649.7584          291.2098    
  1879    41.2805    688(26)           657.1188          290.8095    
  1880    41.2972    718(27)           662.7405          290.4089    
  1881    41.3139    715(27)           666.5247          290.0080    
  1882    41.3306    739(27)           668.3956          289.6068    
  1883    41.3473    701(26)           668.3109          289.2057    
  1884    41.3640    653(26)           666.2592          288.8044    
  1885    41.3807    666(26)           662.2632          288.4033    
  1886    41.3974    627(25)           656.3740          288.0023    
  1887    41.4142    624(25)           648.6754          287.6015    
  1888    41.4309    576(24)           639.2802          287.2013    
  1889    41.4476    568(24)           628.3194          286.8014    
  1890    41.4643    596(24)           615.9506          286.4020    
  1891    41.4810    575(24)           602.3508          286.0035    
  1892    41.4977    572(24)           587.6956          285.6055    
  1893    41.5144    505(22)           572.1929          285.2085    
  1894    41.5311    483(22)           556.0304          284.8125    
  1895    41.5478    453(21)           539.4094          284.4174    
  1896    41.5645    488(22)           522.5267          284.0236    
  1897    41.5813    455(21)           505.5439          283.6309    
  1898    41.5980    455(21)           488.6710          283.2396    
  1899    41.6147    441(21)           472.0476          282.8498    
  1900    41.6314    410(20)           455.8102          282.4613    
  1901    41.6481    418(20)           440.1169          282.0747    
  1902    41.6648    434(21)           425.0523          281.6897    
  1903    41.6815    423(21)           410.7013          281.3065    
  1904    41.6982    358(19)           397.1532          280.9252    
  1905    41.7150    403(20)           384.4460          280.5460    
  1906    41.7317    372(19)           372.6137          280.1688    
  1907    41.7484    389(20)           361.6773          279.7938    
  1908    41.7651    360(19)           351.6493          279.4212    
  1909    41.7818    379(19)           342.5174          279.0510    
  1910    41.7985    386(20)           334.2582          278.6832    
  1911    41.8152    359(19)           326.8459          278.3180    
  1912    41.8319    338(18)           320.2466          277.9556    
  1913    41.8486    319(18)           314.4150          277.5958    
  1914    41.8654    307(18)           309.3121          277.2390    
  1915    41.8821    328(18)           304.8872          276.8852    
  1916    41.8988    323(18)           301.0935          276.5344    
  1917    41.9155    284(17)           297.8839          276.1868    
  1918    41.9322    296(17)           295.2096          275.8424    
  1919    41.9489    324(18)           293.0277          275.5015    
  1920    41.9656    273(17)           291.2940          275.1639    
  1921    41.9823    295(17)           289.9675          274.8299    
  1922    41.9990    270(16)           289.0115          274.4996    
  1923    42.0158    288(17)           288.3916          274.1731    
  1924    42.0325    286(17)           288.0728          273.8503    
  1925    42.0492    276(17)           288.0266          273.5315    
  1926    42.0659    284(17)           288.2253          273.2166    
  1927    42.0826    307(18)           288.6429          272.9061    
  1928    42.0993    294(17)           289.2554          272.5997    
  1929    42.1160    286(17)           290.0407          272.2975    
  1930    42.1327    264(16)           290.9772          271.9999    
  1931    42.1494    281(17)           292.0436          271.7068    
  1932    42.1662    284(17)           293.2215          271.4182    
  1933    42.1829    285(17)           294.4910          271.1344    
  1934    42.1996    262(16)           295.8351          270.8552    
  1935    42.2163    302(17)           297.2354          270.5808    
  1936    42.2330    268(16)           298.6746          270.3111    
  1937    42.2497    283(17)           300.1410          270.0460    
  1938    42.2664    286(17)           301.6183          269.7856    
  1939    42.2831    288(17)           303.0952          269.5297    
  1940    42.2998    281(17)           304.5583          269.2784    
  1941    42.3166    330(18)           306.0078          269.0318    
  1942    42.3333    292(17)           307.4365          268.7896    
  1943    42.3500    306(17)           308.8416          268.5520    
  1944    42.3667    290(17)           310.2277          268.3190    
  1945    42.3834    309(18)           311.6010          268.0902    
  1946    42.4001    278(17)           312.9702          267.8661    
  1947    42.4168    320(18)           314.3544          267.6463    
  1948    42.4335    285(17)           315.7698          267.4310    
  1949    42.4502    307(18)           317.2405          267.2201    
  1950    42.4670    279(17)           318.7927          267.0134    
  1951    42.4837    324(18)           320.4562          266.8112    
  1952    42.5004    309(18)           322.2619          266.6133    
  1953    42.5171    326(18)           324.2463          266.4196    
  1954    42.5338    308(18)           326.4404          266.2303    
  1955    42.5505    323(18)           328.8812          266.0451    
  1956    42.5672    337(18)           331.5999          265.8642    
  1957    42.5839    296(17)           334.6280          265.6876    
  1958    42.6007    300(17)           337.9929          265.5150    
  1959    42.6174    330(18)           341.7140          265.3468    
  1960    42.6341    323(18)           345.8088          265.1826    
  1961    42.6508    377(19)           350.2869          265.0225    
  1962    42.6675    362(19)           355.1454          264.8665    
  1963    42.6842    356(19)           360.3802          264.7146    
  1964    42.7009    409(20)           365.9690          264.5667    
  1965    42.7176    373(19)           371.8862          264.4229    
  1966    42.7343    402(20)           378.0974          264.2831    
  1967    42.7510    445(21)           384.5499          264.1472    
  1968    42.7678    434(21)           391.1930          264.0153    
  1969    42.7845    424(21)           397.9560          263.8874    
  1970    42.8012    467(22)           404.7693          263.7633    
  1971    42.8179    454(21)           411.5580          263.6432    
  1972    42.8346    467(22)           418.2325          263.5269    
  1973    42.8513    463(22)           424.7100          263.4145    
  1974    42.8680    448(21)           430.9062          263.3058    
  1975    42.8847    498(22)           436.7296          263.2011    
  1976    42.9015    495(22)           442.1027          263.1000    
  1977    42.9182    519(23)           446.9422          263.0027    
  1978    42.9349    524(23)           451.1819          262.9092    
  1979    42.9516    531(23)           454.7616          262.8194    
  1980    42.9683    468(22)           457.6262          262.7333    
  1981    42.9850    482(22)           459.7400          262.6508    
  1982    43.0017    493(22)           461.0783          262.5720    
  1983    43.0184    466(22)           461.6284          262.4967    
  1984    43.0351    494(22)           461.3947          262.4251    
  1985    43.0519    503(22)           460.3929          262.3571    
  1986    43.0686    458(21)           458.6548          262.2927    
  1987    43.0853    450(21)           456.2207          262.2317    
  1988    43.1020    446(21)           453.1474          262.1743    
  1989    43.1187    403(20)           449.4977          262.1203    
  1990    43.1354    426(21)           445.3413          262.0698    
  1991    43.1521    395(20)           440.7594          262.0228    
  1992    43.1688    437(21)           435.8294          261.9792    
  1993    43.1855    404(20)           430.6390          261.9389    
  1994    43.2023    411(20)           425.2686          261.9021    
  1995    43.2190    466(22)           419.7962          261.8686    
  1996    43.2357    450(21)           414.3025          261.8384    
  1997    43.2524    468(22)           408.8530          261.8116    
  1998    43.2691    467(22)           403.5151          261.7880    
  1999    43.2858    482(22)           398.3408          261.7676    
  2000    43.3025    498(22)           393.3726          261.7505    
  2001    43.3192    498(22)           388.6505          261.7367    
  2002    43.3359    521(23)           384.1978          261.7260    
  2003    43.3527    484(22)           380.0266          261.7185    
  2004    43.3694    512(23)           376.1487          261.7142    
  2005    43.3861    475(22)           372.5544          261.7130    
  2006    43.4028    448(21)           369.2377          261.7148    
  2007    43.4195    434(21)           366.1792          261.7198    
  2008    43.4362    441(21)           363.3539          261.7278    
  2009    43.4529    426(21)           360.7381          261.7389    
  2010    43.4696    456(21)           358.2975          261.7530    
  2011    43.4863    406(20)           356.0012          261.7700    
  2012    43.5031    405(20)           353.8174          261.7900    
  2013    43.5198    393(20)           351.7137          261.8130    
  2014    43.5365    417(20)           349.6624          261.8389    
  2015    43.5532    369(19)           347.6358          261.8677    
  2016    43.5699    376(19)           345.6147          261.8994    
  2017    43.5866    351(19)           343.5801          261.9340    
  2018    43.6033    375(19)           341.5182          261.9713    
  2019    43.6200    375(19)           339.4205          262.0115    
  2020    43.6367    345(19)           337.2845          262.0545    
  2021    43.6535    341(18)           335.1091          262.1003    
  2022    43.6702    345(19)           332.9020          262.1487    
  2023    43.6869    362(19)           330.6708          262.1999    
  2024    43.7036    296(17)           328.4258          262.2539    
  2025    43.7203    369(19)           326.1828          262.3105    
  2026    43.7370    301(17)           323.9554          262.3697    
  2027    43.7537    302(17)           321.7619          262.4315    
  2028    43.7704    310(18)           319.6175          262.4960    
  2029    43.7872    276(17)           317.5376          262.5631    
  2030    43.8039    293(17)           315.5393          262.6327    
  2031    43.8206    278(17)           313.6320          262.7049    
  2032    43.8373    288(17)           311.8271          262.7796    
  2033    43.8540    318(18)           310.1350          262.8568    
  2034    43.8707    322(18)           308.5585          262.9365    
  2035    43.8874    323(18)           307.1027          263.0186    
  2036    43.9041    309(18)           305.7656          263.1031    
  2037    43.9208    277(17)           304.5449          263.1901    
  2038    43.9375    290(17)           303.4347          263.2794    
  2039    43.9543    308(18)           302.4276          263.3711    
  2040    43.9710    359(19)           301.5128          263.4651    
  2041    43.9877    316(18)           300.6801          263.5615    
  2042    44.0044    288(17)           299.9163          263.6602    
  2043    44.0211    345(19)           299.2084          263.7610    
  2044    44.0378    272(16)           298.5429          263.8642    
  2045    44.0545    300(17)           297.9061          263.9696    
  2046    44.0712    278(17)           297.2859          264.0772    
  2047    44.0879    285(17)           296.6702          264.1870    
  2048    44.1047    289(17)           296.0484          264.2989    
  2049    44.1214    263(16)           295.4120          264.4129    
  2050    44.1381    284(17)           294.7531          264.5292    
  2051    44.1548    299(17)           294.0671          264.6475    
  2052    44.1715    270(16)           293.3500          264.7678    
  2053    44.1882    302(17)           292.5993          264.8902    
  2054    44.2049    252(16)           291.8172          265.0146    
  2055    44.2216    291(17)           291.0040          265.1411    
  2056    44.2384    287(17)           290.1648          265.2695    
  2057    44.2551    304(17)           289.3039          265.3998    
  2058    44.2718    267(16)           288.4276          265.5321    
  2059    44.2885    299(17)           287.5438          265.6663    
  2060    44.3052    284(17)           286.6588          265.8024    
  2061    44.3219    283(17)           285.7831          265.9404    
  2062    44.3386    271(16)           284.9247          266.0802    
  2063    44.3553    262(16)           284.0932          266.2218    
  2064    44.3720    283(17)           283.2988          266.3652    
  2065    44.3888    303(17)           282.5506          266.5104    
  2066    44.4055    274(17)           281.8574          266.6574    
  2067    44.4222    275(17)           281.2282          266.8060    
  2068    44.4389    290(17)           280.6725          266.9564    
  2069    44.4556    286(17)           280.1977          267.1086    
  2070    44.4723    275(17)           279.8127          267.2623    
  2071    44.4890    300(17)           279.5253          267.4177    
  2072    44.5057    287(17)           279.3434          267.5747    
  2073    44.5224    266(16)           279.2742          267.7333    
  2074    44.5392    301(17)           279.3253          267.8935    
  2075    44.5559    292(17)           279.5040          268.0552    
  2076    44.5726    294(17)           279.8173          268.2184    
  2077    44.5893    275(17)           280.2726          268.3832    
  2078    44.6060    268(16)           280.8764          268.5494    
  2079    44.6227    317(18)           281.6361          268.7171    
  2080    44.6394    339(18)           282.5574          268.8861    
  2081    44.6561    267(16)           283.6469          269.0565    
  2082    44.6728    305(17)           284.9146          269.2282    
  2083    44.6896    279(17)           286.3576          269.4011    
  2084    44.7063    294(17)           287.9869          269.5754    
  2085    44.7230    285(17)           289.7986          269.7507    
  2086    44.7397    250(16)           291.7976          269.9273    
  2087    44.7564    286(17)           293.9859          270.1050    
  2088    44.7731    257(16)           296.3585          270.2838    
  2089    44.7898    306(17)           298.9162          270.4636    
  2090    44.8065    274(17)           301.6497          270.6445    
  2091    44.8232    260(16)           304.5519          270.8262    
  2092    44.8400    293(17)           307.6125          271.0091    
  2093    44.8567    311(18)           310.8168          271.1927    
  2094    44.8734    304(17)           314.1510          271.3772    
  2095    44.8901    293(17)           317.5984          271.5627    
  2096    44.9068    300(17)           321.1359          271.7488    
  2097    44.9235    300(17)           324.7434          271.9357    
  2098    44.9402    319(18)           328.3986          272.1234    
  2099    44.9569    319(18)           332.0733          272.3117    
  2100    44.9737    319(18)           335.7449          272.5007    
  2101    44.9904    323(18)           339.3838          272.6903    
  2102    45.0071    335(18)           342.9654          272.8804    
  2103    45.0238    359(19)           346.4658          273.0712    
  2104    45.0405    296(17)           349.8583          273.2624    
  2105    45.0572    334(18)           353.1219          273.4540    
  2106    45.0739    324(18)           356.2387          273.6461    
  2107    45.0906    314(18)           359.1890          273.8386    
  2108    45.1073    297(17)           361.9622          274.0315    
  2109    45.1241    309(18)           364.5465          274.2246    
  2110    45.1408    337(18)           366.9379          274.4180    
  2111    45.1575    332(18)           369.1361          274.6117    
  2112    45.1742    333(18)           371.1422          274.8055    
  2113    45.1909    297(17)           372.9652          274.9997    
  2114    45.2076    316(18)           374.6142          275.1938    
  2115    45.2243    305(17)           376.1045          275.3880    
  2116    45.2410    318(18)           377.4535          275.5824    
  2117    45.2577    312(18)           378.6796          275.7767    
  2118    45.2744    288(17)           379.8041          275.9709    
  2119    45.2912    345(19)           380.8489          276.1653    
  2120    45.3079    322(18)           381.8345          276.3594    
  2121    45.3246    340(18)           382.7824          276.5536    
  2122    45.3413    328(18)           383.7104          276.7474    
  2123    45.3580    318(18)           384.6354          276.9411    
  2124    45.3747    328(18)           385.5710          277.1346    
  2125    45.3914    360(19)           386.5258          277.3277    
  2126    45.4081    391(20)           387.5057          277.5205    
  2127    45.4249    357(19)           388.5121          277.7131    
  2128    45.4416    396(20)           389.5354          277.9052    
  2129    45.4583    442(21)           390.5769          278.0969    
  2130    45.4750    424(21)           391.6184          278.2881    
  2131    45.4917    467(22)           392.6447          278.4788    
  2132    45.5084    456(21)           393.6279          278.6691    
  2133    45.5251    501(22)           394.5549          278.8587    
  2134    45.5418    458(21)           395.3933          279.0477    
  2135    45.5585    503(22)           396.1138          279.2361    
  2136    45.5753    484(22)           396.6876          279.4238    
  2137    45.5920    522(23)           397.0860          279.6109    
  2138    45.6087    482(22)           397.2802          279.7971    
  2139    45.6254    520(23)           397.2402          279.9825    
  2140    45.6421    512(23)           396.9474          280.1671    
  2141    45.6588    486(22)           396.3785          280.3508    
  2142    45.6755    461(21)           395.5165          280.5337    
  2143    45.6922    491(22)           394.3499          280.7156    
  2144    45.7089    474(22)           392.8712          280.8965    
  2145    45.7257    435(21)           391.0775          281.0764    
  2146    45.7424    437(21)           388.9738          281.2553    
  2147    45.7591    480(22)           386.5678          281.4330    
  2148    45.7758    439(21)           383.8717          281.6097    
  2149    45.7925    377(19)           380.9063          281.7852    
  2150    45.8092    430(21)           377.6914          281.9595    
  2151    45.8259    388(20)           374.2560          282.1325    
  2152    45.8426    404(20)           370.6283          282.3043    
  2153    45.8593    418(20)           366.8383          282.4748    
  2154    45.8761    373(19)           362.9233          282.6439    
  2155    45.8928    356(19)           358.9164          282.8116    
  2156    45.9095    393(20)           354.8511          282.9780    
  2157    45.9262    376(19)           350.7662          283.1429    
  2158    45.9429    370(19)           346.6923          283.3063    
  2159    45.9596    347(19)           342.6663          283.4681    
  2160    45.9763    371(19)           338.7175          283.6284    
  2161    45.9930    342(18)           334.8729          283.7871    
  2162    46.0097    330(18)           331.1633          283.9441    
  2163    46.0265    307(18)           327.6075          284.0995    
  2164    46.0432    324(18)           324.2304          284.2531    
  2165    46.0599    323(18)           321.0479          284.4050    
  2166    46.0766    307(18)           318.0737          284.5551    
  2167    46.0933    313(18)           315.3220          284.7034    
  2168    46.1100    314(18)           312.8004          284.8498    
  2169    46.1267    321(18)           310.5146          284.9943    
  2170    46.1434    288(17)           308.4698          285.1369    
  2171    46.1602    314(18)           306.6660          285.2775    
  2172    46.1769    281(17)           305.1042          285.4161    
  2173    46.1936    325(18)           303.7812          285.5526    
  2174    46.2103    295(17)           302.6926          285.6871    
  2175    46.2270    289(17)           301.8338          285.8195    
  2176    46.2437    322(18)           301.1978          285.9496    
  2177    46.2604    281(17)           300.7768          286.0776    
  2178    46.2771    302(17)           300.5629          286.2034    
  2179    46.2938    269(16)           300.5466          286.3269    
  2180    46.3106    306(17)           300.7182          286.4481    
  2181    46.3273    310(18)           301.0673          286.5669    
  2182    46.3440    295(17)           301.5835          286.6834    
  2183    46.3607    288(17)           302.2551          286.7974    
  2184    46.3774    309(18)           303.0707          286.9090    
  2185    46.3941    306(17)           304.0191          287.0181    
  2186    46.4108    324(18)           305.0872          287.1247    
  2187    46.4275    326(18)           306.2635          287.2287    
  2188    46.4442    317(18)           307.5346          287.3301    
  2189    46.4609    290(17)           308.8880          287.4289    
  2190    46.4777    327(18)           310.3117          287.5250    
  2191    46.4944    342(18)           311.7918          287.6184    
  2192    46.5111    306(17)           313.3168          287.7091    
  2193    46.5278    286(17)           314.8730          287.7970    
  2194    46.5445    349(19)           316.4491          287.8819    
  2195    46.5612    319(18)           318.0345          287.9642    
  2196    46.5779    297(17)           319.6170          288.0435    
  2197    46.5946    306(17)           321.1874          288.1198    
  2198    46.6114    307(18)           322.7377          288.1932    
  2199    46.6281    306(17)           324.2589          288.2635    
  2200    46.6448    309(18)           325.7455          288.3310    
  2201    46.6615    319(18)           327.1924          288.3953    
  2202    46.6782    279(17)           328.5970          288.4568    
  2203    46.6949    287(17)           329.9584          288.5153    
  2204    46.7116    317(18)           331.2753          288.5708    
  2205    46.7283    312(18)           332.5503          288.6234    
  2206    46.7450    305(17)           333.7871          288.6732    
  2207    46.7618    300(17)           334.9890          288.7201    
  2208    46.7785    310(18)           336.1638          288.7640    
  2209    46.7952    338(18)           337.3174          288.8052    
  2210    46.8119    322(18)           338.4579          288.8435    
  2211    46.8286    322(18)           339.5945          288.8789    
  2212    46.8453    335(18)           340.7346          288.9116    
  2213    46.8620    309(18)           341.8864          288.9415    
  2214    46.8787    309(18)           343.0586          288.9686    
  2215    46.8954    357(19)           344.2576          288.9929    
  2216    46.9122    365(19)           345.4895          289.0145    
  2217    46.9289    366(19)           346.7605          289.0334    
  2218    46.9456    376(19)           348.0693          289.0496    
  2219    46.9623    358(19)           349.4199          289.0630    
  2220    46.9790    373(19)           350.8101          289.0737    
  2221    46.9957    391(20)           352.2383          289.0819    
  2222    47.0124    466(22)           353.6983          289.0873    
  2223    47.0291    377(19)           355.1835          289.0902    
  2224    47.0458    415(20)           356.6859          289.0904    
  2225    47.0626    432(21)           358.1952          289.0880    
  2226    47.0793    425(21)           359.6976          289.0830    
  2227    47.0960    427(21)           361.1823          289.0754    
  2228    47.1127    426(21)           362.6345          289.0654    
  2229    47.1294    465(22)           364.0411          289.0528    
  2230    47.1461    394(20)           365.3873          289.0376    
  2231    47.1628    387(20)           366.6602          289.0199    
  2232    47.1795    440(21)           367.8479          288.9998    
  2233    47.1962    473(22)           368.9379          288.9771    
  2234    47.2130    438(21)           369.9211          288.9520    
  2235    47.2297    393(20)           370.7903          288.9245    
  2236    47.2464    423(21)           371.5388          288.8945    
  2237    47.2631    410(20)           372.1638          288.8622    
  2238    47.2798    419(20)           372.6633          288.8274    
  2239    47.2965    371(19)           373.0409          288.7902    
  2240    47.3132    399(20)           373.2973          288.7507    
  2241    47.3299    357(19)           373.4427          288.7089    
  2242    47.3466    386(20)           373.4845          288.6646    
  2243    47.3634    355(19)           373.4314          288.6181    
  2244    47.3801    356(19)           373.2947          288.5693    
  2245    47.3968    393(20)           373.0875          288.5182    
  2246    47.4135    399(20)           372.8220          288.4648    
  2247    47.4302    393(20)           372.5133          288.4092    
  2248    47.4469    395(20)           372.1733          288.3513    
  2249    47.4636    432(21)           371.8184          288.2912    
  2250    47.4803    433(21)           371.4597          288.2289    
  2251    47.4971    402(20)           371.1096          288.1644    
  2252    47.5138    445(21)           370.7788          288.0978    
  2253    47.5305    408(20)           370.4767          288.0289    
  2254    47.5472    435(21)           370.2122          287.9579    
  2255    47.5639    424(21)           369.9917          287.8849    
  2256    47.5806    393(20)           369.8209          287.8096    
  2257    47.5973    403(20)           369.7037          287.7323    
  2258    47.6140    405(20)           369.6434          287.6529    
  2259    47.6307    420(20)           369.6417          287.5715    
  2260    47.6474    388(20)           369.6997          287.4880    
  2261    47.6642    406(20)           369.8177          287.4024    
  2262    47.6809    337(18)           369.9958          287.3148    
  2263    47.6976    372(19)           370.2339          287.2253    
  2264    47.7143    379(19)           370.5323          287.1337    
  2265    47.7310    356(19)           370.8896          287.0402    
  2266    47.7477    359(19)           371.3082          286.9447    
  2267    47.7644    343(19)           371.7867          286.8474    
  2268    47.7811    332(18)           372.3275          286.7480    
  2269    47.7979    330(18)           372.9326          286.6468    
  2270    47.8146    344(19)           373.6037          286.5437    
  2271    47.8313    339(18)           374.3436          286.4387    
  2272    47.8480    323(18)           375.1547          286.3318    
  2273    47.8647    322(18)           376.0383          286.2231    
  2274    47.8814    300(17)           376.9991          286.1125    
  2275    47.8981    339(18)           378.0352          286.0002    
  2276    47.9148    335(18)           379.1505          285.8860    
  2277    47.9315    300(17)           380.3439          285.7701    
  2278    47.9483    294(17)           381.6133          285.6524    
  2279    47.9650    309(18)           382.9568          285.5329    
  2280    47.9817    303(17)           384.3687          285.4117    
  2281    47.9984    323(18)           385.8432          285.2889    
  2282    48.0151    361(19)           387.3739          285.1642    
  2283    48.0318    319(18)           388.9491          285.0379    
  2284    48.0485    352(19)           390.5597          284.9100    
  2285    48.0652    323(18)           392.1936          284.7804    
  2286    48.0819    351(19)           393.8425          284.6491    
  2287    48.0987    354(19)           395.4816          284.5162    
  2288    48.1154    391(20)           397.1000          284.3817    
  2289    48.1321    334(18)           398.6817          284.2457    
  2290    48.1488    343(19)           400.2134          284.1080    
  2291    48.1655    353(19)           401.6797          283.9688    
  2292    48.1822    403(20)           403.0714          283.8281    
  2293    48.1989    377(19)           404.3694          283.6857    
  2294    48.2156    382(20)           405.5692          283.5420    
  2295    48.2323    389(20)           406.6570          283.3966    
  2296    48.2491    400(20)           407.6282          283.2499    
  2297    48.2658    394(20)           408.4777          283.1017    
  2298    48.2825    425(21)           409.2047          282.9519    
  2299    48.2992    457(21)           409.8085          282.8008    
  2300    48.3159    406(20)           410.2937          282.6483    
  2301    48.3326    411(20)           410.6612          282.4943    
  2302    48.3493    417(20)           410.9184          282.3390    
  2303    48.3660    396(20)           411.0731          282.1822    
  2304    48.3827    425(21)           411.1339          282.0242    
  2305    48.3995    418(20)           411.1104          281.8648    
  2306    48.4162    407(20)           411.0120          281.7040    
  2307    48.4329    429(21)           410.8490          281.5421    
  2308    48.4496    391(20)           410.6303          281.3787    
  2309    48.4663    403(20)           410.3647          281.2141    
  2310    48.4830    416(20)           410.0594          281.0482    
  2311    48.4997    387(20)           409.7211          280.8811    
  2312    48.5164    428(21)           409.3548          280.7128    
  2313    48.5331    369(19)           408.9624          280.5432    
  2314    48.5499    403(20)           408.5462          280.3725    
  2315    48.5666    426(21)           408.1057          280.2006    
  2316    48.5833    406(20)           407.6388          280.0274    
  2317    48.6000    355(19)           407.1420          279.8532    
  2318    48.6167    403(20)           406.6114          279.6778    
  2319    48.6334    401(20)           406.0411          279.5013    
  2320    48.6501    385(20)           405.4259          279.3237    
  2321    48.6668    339(18)           404.7596          279.1451    
  2322    48.6836    372(19)           404.0362          278.9652    
  2323    48.7003    377(19)           403.2516          278.7845    
  2324    48.7170    355(19)           402.4011          278.6025    
  2325    48.7337    374(19)           401.4832          278.4197    
  2326    48.7504    349(19)           400.4969          278.2358    
  2327    48.7671    359(19)           399.4432          278.0509    
  2328    48.7838    358(19)           398.3266          277.8651    
  2329    48.8005    345(19)           397.1529          277.6783    
  2330    48.8172    339(18)           395.9298          277.4905    
  2331    48.8340    344(19)           394.6699          277.3018    
  2332    48.8507    345(19)           393.3853          277.1122    
  2333    48.8674    376(19)           392.0932          276.9217    
  2334    48.8841    333(18)           390.8117          276.7303    
  2335    48.9008    374(19)           389.5588          276.5380    
  2336    48.9175    320(18)           388.3581          276.3449    
  2337    48.9342    324(18)           387.2324          276.1510    
  2338    48.9509    345(19)           386.2057          275.9562    
  2339    48.9676    386(20)           385.3035          275.7607    
  2340    48.9844    352(19)           384.5513          275.5643    
  2341    49.0011    335(18)           383.9760          275.3672    
  2342    49.0178    357(19)           383.6036          275.1694    
  2343    49.0345    393(20)           383.4601          274.9707    
  2344    49.0512    329(18)           383.5701          274.7714    
  2345    49.0679    351(19)           383.9588          274.5713    
  2346    49.0846    366(19)           384.6497          274.3706    
  2347    49.1013    373(19)           385.6658          274.1692    
  2348    49.1180    388(20)           387.0288          273.9671    
  2349    49.1348    369(19)           388.7574          273.7643    
  2350    49.1515    356(19)           390.8705          273.5610    
  2351    49.1682    362(19)           393.3858          273.3570    
  2352    49.1849    394(20)           396.3145          273.1525    
  2353    49.2016    397(20)           399.6718          272.9473    
  2354    49.2183    362(19)           403.4640          272.7416    
  2355    49.2350    394(20)           407.6987          272.5354    
  2356    49.2517    402(20)           412.3822          272.3285    
  2357    49.2684    395(20)           417.5097          272.1212    
  2358    49.2852    412(20)           423.0796          271.9134    
  2359    49.3019    387(20)           429.0871          271.7051    
  2360    49.3186    417(20)           435.5134          271.4963    
  2361    49.3353    395(20)           442.3473          271.2870    
  2362    49.3520    439(21)           449.5594          271.0774    
  2363    49.3687    474(22)           457.1250          270.8673    
  2364    49.3854    473(22)           465.0132          270.6567    
  2365    49.4021    552(23)           473.1766          270.4459    
  2366    49.4188    517(23)           481.5763          270.2345    
  2367    49.4356    573(24)           490.1553          270.0229    
  2368    49.4523    584(24)           498.8542          269.8109    
  2369    49.4690    640(25)           507.6162          269.5986    
  2370    49.4857    624(25)           516.3644          269.3860    
  2371    49.5024    632(25)           525.0295          269.1731    
  2372    49.5191    609(25)           533.5385          268.9598    
  2373    49.5358    649(25)           541.8030          268.7464    
  2374    49.5525    654(26)           549.7488          268.5326    
  2375    49.5692    676(26)           557.2864          268.3187    
  2376    49.5860    667(26)           564.3346          268.1045    
  2377    49.6027    678(26)           570.8157          267.8900    
  2378    49.6194    718(27)           576.6454          267.6755    
  2379    49.6361    717(27)           581.7521          267.4608    
  2380    49.6528    682(26)           586.0690          267.2458    
  2381    49.6695    645(25)           589.5302          267.0308    
  2382    49.6862    667(26)           592.0854          266.8156    
  2383    49.7029    712(27)           593.6859          266.6003    
  2384    49.7196    655(26)           594.2990          266.3850    
  2385    49.7364    675(26)           593.9001          266.1695    
  2386    49.7531    605(25)           592.4752          265.9540    
  2387    49.7698    604(25)           590.0231          265.7385    
  2388    49.7865    593(24)           586.5507          265.5229    
  2389    49.8032    601(25)           582.0831          265.3073    
  2390    49.8199    576(24)           576.6487          265.0916    
  2391    49.8366    593(24)           570.2946          264.8761    
  2392    49.8533    559(24)           563.0715          264.6606    
  2393    49.8701    538(23)           555.0370          264.4450    
  2394    49.8868    515(23)           546.2676          264.2296    
  2395    49.9035    520(23)           536.8307          264.0142    
  2396    49.9202    468(22)           526.8164          263.7990    
  2397    49.9369    470(22)           516.3062          263.5838    
  2398    49.9536    489(22)           505.3826          263.3687    
  2399    49.9703    472(22)           494.1451          263.1539    
  2400    49.9870    394(20)           482.6785          262.9392    
  2401    50.0037    451(21)           471.0651          262.7246    
  2402    50.0205    457(21)           459.4020          262.5103    
  2403    50.0372    383(20)           447.7609          262.2961    
  2404    50.0539    422(21)           436.2305          262.0822    
  2405    50.0706    415(20)           424.8785          261.8685    
  2406    50.0873    443(21)           413.7666          261.6551    
  2407    50.1040    408(20)           402.9658          261.4419    
  2408    50.1207    416(20)           392.5245          261.2291    
  2409    50.1374    419(20)           382.4851          261.0165    
  2410    50.1541    426(21)           372.8963          260.8042    
  2411    50.1709    409(20)           363.7812          260.5923    
  2412    50.1876    434(21)           355.1735          260.3807    
  2413    50.2043    406(20)           347.0876          260.1695    
  2414    50.2210    407(20)           339.5291          259.9586    
  2415    50.2377    419(20)           332.5160          259.7482    
  2416    50.2544    460(21)           326.0420          259.5382    
  2417    50.2711    390(20)           320.0999          259.3286    
  2418    50.2878    384(20)           314.6853          259.1194    
  2419    50.3045    409(20)           309.7789          258.9107    
  2420    50.3213    384(20)           305.3689          258.7025    
  2421    50.3380    377(19)           301.4326          258.4948    
  2422    50.3547    429(21)           297.9446          258.2875    
  2423    50.3714    370(19)           294.8864          258.0809    
  2424    50.3881    374(19)           292.2281          257.8746    
  2425    50.4048    336(18)           289.9459          257.6691    
  2426    50.4215    329(18)           288.0111          257.4641    
  2427    50.4382    387(20)           286.3961          257.2595    
  2428    50.4549    325(18)           285.0757          257.0557    
  2429    50.4717    317(18)           284.0228          256.8525    
  2430    50.4884    308(18)           283.2116          256.6498    
  2431    50.5051    317(18)           282.6198          256.4479    
  2432    50.5218    300(17)           282.2213          256.2466    
  2433    50.5385    295(17)           281.9962          256.0460    
  2434    50.5552    278(17)           281.9231          255.8461    
  2435    50.5719    293(17)           281.9836          255.6468    
  2436    50.5886    266(16)           282.1608          255.4484    
  2437    50.6053    285(17)           282.4387          255.2507    
  2438    50.6221    241(16)           282.8036          255.0536    
  2439    50.6388    272(16)           283.2437          254.8575    
  2440    50.6555    286(17)           283.7464          254.6620    
  2441    50.6722    275(17)           284.3029          254.4674    
  2442    50.6889    245(16)           284.9047          254.2737    
  2443    50.7056    276(17)           285.5452          254.0807    
  2444    50.7223    247(16)           286.2179          253.8886    
  2445    50.7390    261(16)           286.9179          253.6974    
  2446    50.7557    268(16)           287.6413          253.5070    
  2447    50.7725    284(17)           288.3839          253.3176    
  2448    50.7892    246(16)           289.1429          253.1290    
  2449    50.8059    255(16)           289.9148          252.9415    
  2450    50.8226    271(16)           290.6972          252.7548    
  2451    50.8393    276(17)           291.4877          252.5691    
  2452    50.8560    293(17)           292.2827          252.3844    
  2453    50.8727    276(17)           293.0798          252.2007    
  2454    50.8894    272(16)           293.8747          252.0180    
  2455    50.9061    247(16)           294.6644          251.8363    
  2456    50.9229    259(16)           295.4441          251.6555    
  2457    50.9396    309(18)           296.2084          251.4757    
  2458    50.9563    276(17)           296.9510          251.2969    
  2459    50.9730    270(16)           297.6669          251.1190    
  2460    50.9897    254(16)           298.3486          250.9422    
  2461    51.0064    290(17)           298.9897          250.7662    
  2462    51.0231    277(17)           299.5819          250.5913    
  2463    51.0398    287(17)           300.1181          250.4173    
  2464    51.0566    286(17)           300.5899          250.2443    
  2465    51.0733    270(16)           300.9897          250.0722    
  2466    51.0900    292(17)           301.3087          249.9011    
  2467    51.1067    283(17)           301.5403          249.7309    
  2468    51.1234    302(17)           301.6771          249.5618    
  2469    51.1401    281(17)           301.7130          249.3934    
  2470    51.1568    263(16)           301.6424          249.2262    
  2471    51.1735    277(17)           301.4611          249.0598    
  2472    51.1902    279(17)           301.1654          248.8943    
  2473    51.2070    287(17)           300.7537          248.7298    
  2474    51.2237    296(17)           300.2252          248.5663    
  2475    51.2404    299(17)           299.5804          248.4036    
  2476    51.2571    273(17)           298.8224          248.2419    
  2477    51.2738    256(16)           297.9543          248.0811    
  2478    51.2905    256(16)           296.9826          247.9212    
  2479    51.3072    277(17)           295.9138          247.7623    
  2480    51.3239    270(16)           294.7560          247.6042    
  2481    51.3406    313(18)           293.5208          247.4471    
  2482    51.3574    288(17)           292.2174          247.2909    
  2483    51.3741    284(17)           290.8599          247.1356    
  2484    51.3908    297(17)           289.4614          246.9813    
  2485    51.4075    274(17)           288.0347          246.8277    
  2486    51.4242    276(17)           286.5990          246.6752    
  2487    51.4409    291(17)           285.1684          246.5235    
  2488    51.4576    317(18)           283.7588          246.3727    
  2489    51.4743    285(17)           282.3887          246.2229    
  2490    51.4910    281(17)           281.0732          246.0738    
  2491    51.5078    303(17)           279.8304          245.9257    
  2492    51.5245    269(16)           278.6766          245.7785    
  2493    51.5412    275(17)           277.6270          245.6322    
  2494    51.5579    311(18)           276.6992          245.4867    
  2495    51.5746    302(17)           275.9073          245.3422    
  2496    51.5913    307(18)           275.2650          245.1984    
  2497    51.6080    304(17)           274.7859          245.0556    
  2498    51.6247    311(18)           274.4814          244.9136    
  2499    51.6414    305(17)           274.3624          244.7726    
  2500    51.6582    320(18)           274.4376          244.6324    
  2501    51.6749    341(18)           274.7148          244.4930    
  2502    51.6916    330(18)           275.1995          244.3545    
  2503    51.7083    313(18)           275.8958          244.2169    
  2504    51.7250    316(18)           276.8062          244.0800    
  2505    51.7417    284(17)           277.9301          243.9442    
  2506    51.7584    335(18)           279.2664          243.8090    
  2507    51.7751    328(18)           280.8100          243.6748    
  2508    51.7918    338(18)           282.5550          243.5415    
  2509    51.8086    329(18)           284.4941          243.4089    
  2510    51.8253    311(18)           286.6148          243.2772    
  2511    51.8420    307(18)           288.9062          243.1463    
  2512    51.8587    318(18)           291.3514          243.0163    
  2513    51.8754    347(19)           293.9343          242.8871    
  2514    51.8921    353(19)           296.6373          242.7587    
  2515    51.9088    343(19)           299.4370          242.6311    
  2516    51.9255    347(19)           302.3119          242.5045    
  2517    51.9422    360(19)           305.2401          242.3785    
  2518    51.9590    314(18)           308.1925          242.2534    
  2519    51.9757    320(18)           311.1473          242.1292    
  2520    51.9924    296(17)           314.0739          242.0057    
  2521    52.0091    321(18)           316.9461          241.8831    
  2522    52.0258    352(19)           319.7368          241.7612    
  2523    52.0425    343(19)           322.4179          241.6403    
  2524    52.0592    318(18)           324.9629          241.5201    
  2525    52.0759    288(17)           327.3469          241.4006    
  2526    52.0926    351(19)           329.5429          241.2820    
  2527    52.1094    337(18)           331.5307          241.1641    
  2528    52.1261    309(18)           333.2868          241.0471    
  2529    52.1428    306(17)           334.7936          240.9309    
  2530    52.1595    276(17)           336.0349          240.8154    
  2531    52.1762    276(17)           336.9970          240.7008    
  2532    52.1929    274(17)           337.6701          240.5869    
  2533    52.2096    258(16)           338.0470          240.4738    
  2534    52.2263    289(17)           338.1240          240.3615    
  2535    52.2431    272(16)           337.9007          240.2499    
  2536    52.2598    270(16)           337.3807          240.1391    
  2537    52.2765    292(17)           336.5706          240.0291    
  2538    52.2932    287(17)           335.4798          239.9199    
  2539    52.3099    261(16)           334.1226          239.8114    
  2540    52.3266    268(16)           332.5137          239.7036    
  2541    52.3433    257(16)           330.6738          239.5967    
  2542    52.3600    256(16)           328.6237          239.4905    
  2543    52.3767    275(17)           326.3861          239.3851    
  2544    52.3935    251(16)           323.9888          239.2804    
  2545    52.4102    271(16)           321.4581          239.1765    
  2546    52.4269    269(16)           318.8212          239.0732    
  2547    52.4436    297(17)           316.1104          238.9708    
  2548    52.4603    258(16)           313.3533          238.8690    
  2549    52.4770    252(16)           310.5832          238.7681    
  2550    52.4937    251(16)           307.8286          238.6679    
  2551    52.5104    299(17)           305.1183          238.5683    
  2552    52.5271    284(17)           302.4839          238.4696    
  2553    52.5438    288(17)           299.9539          238.3716    
  2554    52.5606    257(16)           297.5553          238.2742    
  2555    52.5773    277(17)           295.3160          238.1776    
  2556    52.5940    294(17)           293.2599          238.0817    
  2557    52.6107    268(16)           291.4115          237.9866    
  2558    52.6274    327(18)           289.7925          237.8922    
  2559    52.6441    304(17)           288.4230          237.7984    
  2560    52.6608    334(18)           287.3233          237.7054    
  2561    52.6775    329(18)           286.5112          237.6131    
  2562    52.6943    333(18)           286.0021          237.5215    
  2563    52.7110    326(18)           285.8123          237.4306    
  2564    52.7277    343(19)           285.9548          237.3404    
  2565    52.7444    338(18)           286.4424          237.2509    
  2566    52.7611    366(19)           287.2860          237.1621    
  2567    52.7778    371(19)           288.4973          237.0740    
  2568    52.7945    333(18)           290.0847          236.9865    
  2569    52.8112    374(19)           292.0591          236.8998    
  2570    52.8279    376(19)           294.4268          236.8137    
  2571    52.8447    352(19)           297.1970          236.7284    
  2572    52.8614    335(18)           300.3783          236.6436    
  2573    52.8781    352(19)           303.9756          236.5597    
  2574    52.8948    357(19)           307.9964          236.4763    
  2575    52.9115    359(19)           312.4475          236.3936    
  2576    52.9282    341(18)           317.3311          236.3117    
  2577    52.9449    351(19)           322.6565          236.2303    
  2578    52.9616    338(18)           328.4223          236.1496    
  2579    52.9783    319(18)           334.6343          236.0696    
  2580    52.9951    353(19)           341.2954          235.9902    
  2581    53.0118    322(18)           348.4005          235.9116    
  2582    53.0285    359(19)           355.9488          235.8335    
  2583    53.0452    358(19)           363.9417          235.7561    
  2584    53.0619    357(19)           372.3620          235.6794    
  2585    53.0786    395(20)           381.2112          235.6033    
  2586    53.0953    399(20)           390.4662          235.5278    
  2587    53.1120    369(19)           400.1144          235.4530    
  2588    53.1287    402(20)           410.1398          235.3788    
  2589    53.1455    376(19)           420.5084          235.3053    
  2590    53.1622    373(19)           431.1996          235.2323    
  2591    53.1789    437(21)           442.1694          235.1601    
  2592    53.1956    462(21)           453.3851          235.0884    
  2593    53.2123    417(20)           464.8061          235.0174    
  2594    53.2290    437(21)           476.3746          234.9470    
  2595    53.2457    504(22)           488.0413          234.8772    
  2596    53.2624    528(23)           499.7520          234.8080    
  2597    53.2791    504(22)           511.4335          234.7395    
  2598    53.2959    551(23)           523.0294          234.6715    
  2599    53.3126    539(23)           534.4574          234.6042    
  2600    53.3293    549(23)           545.6505          234.5375    
  2601    53.3460    632(25)           556.5367          234.4713    
  2602    53.3627    588(24)           567.0280          234.4058    
  2603    53.3794    637(25)           577.0522          234.3409    
  2604    53.3961    699(26)           586.5352          234.2766    
  2605    53.4128    656(26)           595.3910          234.2128    
  2606    53.4296    676(26)           603.5536          234.1497    
  2607    53.4463    711(27)           610.9446          234.0871    
  2608    53.4630    748(27)           617.5013          234.0252    
  2609    53.4797    647(25)           623.1649          233.9638    
  2610    53.4964    771(28)           627.8753          233.9030    
  2611    53.5131    695(26)           631.5881          233.8428    
  2612    53.5298    753(27)           634.2648          233.7831    
  2613    53.5465    691(26)           635.8731          233.7240    
  2614    53.5632    699(26)           636.3934          233.6655    
  2615    53.5800    673(26)           635.8141          233.6076    
  2616    53.5967    684(26)           634.1336          233.5502    
  2617    53.6134    635(25)           631.3627          233.4934    
  2618    53.6301    678(26)           627.5215          233.4371    
  2619    53.6468    601(25)           622.6355          233.3814    
  2620    53.6635    653(26)           616.7499          233.3263    
  2621    53.6802    563(24)           609.9099          233.2717    
  2622    53.6969    587(24)           602.1674          233.2177    
  2623    53.7136    592(24)           593.5952          233.1642    
  2624    53.7304    521(23)           584.2600          233.1112    
  2625    53.7471    532(23)           574.2331          233.0588    
  2626    53.7638    531(23)           563.6064          233.0070    
  2627    53.7805    532(23)           552.4550          232.9556    
  2628    53.7972    477(22)           540.8759          232.9048    
  2629    53.8139    467(22)           528.9541          232.8546    
  2630    53.8306    471(22)           516.7728          232.8048    
  2631    53.8473    415(20)           504.4318          232.7556    
  2632    53.8640    420(20)           492.0132          232.7070    
  2633    53.8808    439(21)           479.5952          232.6588    
  2634    53.8975    433(21)           467.2700          232.6111    
  2635    53.9142    463(22)           455.1026          232.5640    
  2636    53.9309    399(20)           443.1757          232.5174    
  2637    53.9476    383(20)           431.5495          232.4713    
  2638    53.9643    438(21)           420.2789          232.4257    
  2639    53.9810    394(20)           409.4272          232.3806    
  2640    53.9977    425(21)           399.0358          232.3360    
  2641    54.0144    422(21)           389.1400          232.2919    
  2642    54.0312    444(21)           379.7826          232.2484    
  2643    54.0479    450(21)           370.9798          232.2053    
  2644    54.0646    406(20)           362.7597          232.1627    
  2645    54.0813    439(21)           355.1307          232.1205    
  2646    54.0980    408(20)           348.0967          232.0789    
  2647    54.1147    405(20)           341.6650          232.0378    
  2648    54.1314    408(20)           335.8250          231.9971    
  2649    54.1481    415(20)           330.5726          231.9570    
  2650    54.1648    439(21)           325.8912          231.9173    
  2651    54.1816    416(20)           321.7610          231.8780    
  2652    54.1983    459(21)           318.1638          231.8393    
  2653    54.2150    461(21)           315.0751          231.8010    
  2654    54.2317    416(20)           312.4660          231.7632    
  2655    54.2484    377(19)           310.3103          231.7258    
  2656    54.2651    382(20)           308.5774          231.6889    
  2657    54.2818    411(20)           307.2375          231.6525    
  2658    54.2985    393(20)           306.2591          231.6165    
  2659    54.3153    386(20)           305.6108          231.5810    
  2660    54.3320    365(19)           305.2633          231.5459    
  2661    54.3487    380(19)           305.1858          231.5113    
  2662    54.3654    376(19)           305.3508          231.4771    
  2663    54.3821    357(19)           305.7311          231.4434    
  2664    54.3988    334(18)           306.3007          231.4101    
  2665    54.4155    308(18)           307.0360          231.3773    
  2666    54.4322    314(18)           307.9155          231.3448    
  2667    54.4489    319(18)           308.9199          231.3129    
  2668    54.4656    319(18)           310.0309          231.2813    
  2669    54.4824    322(18)           311.2333          231.2502    
  2670    54.4991    296(17)           312.5145          231.2195    
  2671    54.5158    261(16)           313.8621          231.1892    
  2672    54.5325    332(18)           315.2680          231.1593    
  2673    54.5492    327(18)           316.7232          231.1299    
  2674    54.5659    302(17)           318.2226          231.1009    
  2675    54.5826    316(18)           319.7626          231.0723    
  2676    54.5993    286(17)           321.3388          231.0441    
  2677    54.6161    296(17)           322.9507          231.0162    
  2678    54.6328    343(19)           324.5958          230.9889    
  2679    54.6495    314(18)           326.2745          230.9619    
  2680    54.6662    343(19)           327.9865          230.9353    
  2681    54.6829    287(17)           329.7310          230.9091    
  2682    54.6996    337(18)           331.5119          230.8833    
  2683    54.7163    344(19)           333.3295          230.8579    
  2684    54.7330    313(18)           335.1786          230.8329    
  2685    54.7497    323(18)           337.0661          230.8082    
  2686    54.7665    336(18)           338.9871          230.7840    
  2687    54.7832    334(18)           340.9401          230.7601    
  2688    54.7999    329(18)           342.9249          230.7366    
  2689    54.8166    359(19)           344.9340          230.7135    
  2690    54.8333    349(19)           346.9662          230.6908    
  2691    54.8500    308(18)           349.0175          230.6684    
  2692    54.8667    361(19)           351.0783          230.6464    
  2693    54.8834    340(18)           353.1467          230.6248    
  2694    54.9001    343(19)           355.2109          230.6035    
  2695    54.9169    360(19)           357.2642          230.5826    
  2696    54.9336    320(18)           359.2979          230.5620    
  2697    54.9503    345(19)           361.3016          230.5418    
  2698    54.9670    346(19)           363.2654          230.5220    
  2699    54.9837    340(18)           365.1804          230.5025    
  2700    55.0004    368(19)           367.0343          230.4834    
  2701    55.0171    359(19)           368.8180          230.4645    
  2702    55.0338    355(19)           370.5195          230.4461    
  2703    55.0505    412(20)           372.1296          230.4280    
  2704    55.0673    362(19)           373.6387          230.4102    
  2705    55.0840    402(20)           375.0359          230.3927    
  2706    55.1007    384(20)           376.3132          230.3756    
  2707    55.1174    410(20)           377.4612          230.3588    
  2708    55.1341    426(21)           378.4722          230.3424    
  2709    55.1508    434(21)           379.3391          230.3262    
  2710    55.1675    400(20)           380.0546          230.3104    
  2711    55.1842    435(21)           380.6135          230.2949    
  2712    55.2009    441(21)           381.0108          230.2797    
  2713    55.2177    417(20)           381.2419          230.2649    
  2714    55.2344    459(21)           381.3037          230.2503    
  2715    55.2511    475(22)           381.1941          230.2361    
  2716    55.2678    436(21)           380.9112          230.2221    
  2717    55.2845    421(21)           380.4541          230.2085    
  2718    55.3012    441(21)           379.8240          230.1952    
  2719    55.3179    453(21)           379.0221          230.1821    
  2720    55.3346    422(21)           378.0504          230.1694    
  2721    55.3513    444(21)           376.9133          230.1569    
  2722    55.3681    452(21)           375.6140          230.1448    
  2723    55.3848    417(20)           374.1595          230.1329    
  2724    55.4015    413(20)           372.5561          230.1213    
  2725    55.4182    404(20)           370.8100          230.1100    
  2726    55.4349    378(19)           368.9318          230.0990    
  2727    55.4516    352(19)           366.9301          230.0883    
  2728    55.4683    385(20)           364.8150          230.0778    
  2729    55.4850    363(19)           362.5992          230.0676    
  2730    55.5018    379(19)           360.2934          230.0577    
  2731    55.5185    354(19)           357.9130          230.0480    
  2732    55.5352    372(19)           355.4694          230.0386    
  2733    55.5519    344(19)           352.9764          230.0295    
  2734    55.5686    330(18)           350.4504          230.0206    
  2735    55.5853    358(19)           347.9042          230.0120    
  2736    55.6020    345(19)           345.3552          230.0036    
  2737    55.6187    325(18)           342.8169          229.9956    
  2738    55.6354    350(19)           340.3033          229.9877    
  2739    55.6521    302(17)           337.8314          229.9801    
  2740    55.6689    322(18)           335.4145          229.9727    
  2741    55.6856    326(18)           333.0650          229.9656    
  2742    55.7023    309(18)           330.7984          229.9587    
  2743    55.7190    338(18)           328.6251          229.9520    
  2744    55.7357    353(19)           326.5584          229.9456    
  2745    55.7524    326(18)           324.6083          229.9394    
  2746    55.7691    338(18)           322.7828          229.9334    
  2747    55.7858    350(19)           321.0926          229.9277    
  2748    55.8025    277(17)           319.5434          229.9222    
  2749    55.8193    301(17)           318.1408          229.9169    
  2750    55.8360    319(18)           316.8907          229.9118    
  2751    55.8527    312(18)           315.7948          229.9070    
  2752    55.8694    323(18)           314.8563          229.9023    
  2753    55.8861    301(17)           314.0750          229.8979    
  2754    55.9028    332(18)           313.4499          229.8937    
  2755    55.9195    300(17)           312.9794          229.8896    
  2756    55.9362    309(18)           312.6602          229.8858    
  2757    55.9530    327(18)           312.4875          229.8822    
  2758    55.9697    276(17)           312.4562          229.8788    
  2759    55.9864    336(18)           312.5594          229.8755    
  2760    56.0031    300(17)           312.7897          229.8725    
  2761    56.0198    309(18)           313.1387          229.8697    
  2762    56.0365    306(17)           313.5977          229.8670    
  2763    56.0532    316(18)           314.1565          229.8645    
  2764    56.0699    360(19)           314.8052          229.8622    
  2765    56.0866    318(18)           315.5331          229.8601    
  2766    56.1034    322(18)           316.3292          229.8582    
  2767    56.1201    300(17)           317.1831          229.8564    
  2768    56.1368    314(18)           318.0829          229.8548    
  2769    56.1535    288(17)           319.0180          229.8534    
  2770    56.1702    340(18)           319.9780          229.8521    
  2771    56.1869    301(17)           320.9514          229.8510    
  2772    56.2036    316(18)           321.9291          229.8501    
  2773    56.2203    303(17)           322.9000          229.8493    
  2774    56.2370    303(17)           323.8558          229.8487    
  2775    56.2538    278(17)           324.7879          229.8482    
  2776    56.2705    297(17)           325.6875          229.8479    
  2777    56.2872    294(17)           326.5473          229.8478    
  2778    56.3039    351(19)           327.3607          229.8477    
  2779    56.3206    314(18)           328.1217          229.8479    
  2780    56.3373    322(18)           328.8243          229.8481    
  2781    56.3540    319(18)           329.4643          229.8485    
  2782    56.3707    306(17)           330.0374          229.8491    
  2783    56.3874    299(17)           330.5403          229.8497    
  2784    56.4042    307(18)           330.9698          229.8505    
  2785    56.4209    271(16)           331.3234          229.8514    
  2786    56.4376    307(18)           331.5990          229.8525    
  2787    56.4543    307(18)           331.7954          229.8537    
  2788    56.4710    310(18)           331.9117          229.8549    
  2789    56.4877    307(18)           331.9466          229.8564    
  2790    56.5044    342(18)           331.9003          229.8579    
  2791    56.5211    330(18)           331.7723          229.8595    
  2792    56.5378    330(18)           331.5627          229.8613    
  2793    56.5546    363(19)           331.2718          229.8631    
  2794    56.5713    327(18)           330.9001          229.8651    
  2795    56.5880    316(18)           330.4480          229.8671    
  2796    56.6047    325(18)           329.9163          229.8693    
  2797    56.6214    383(20)           329.3066          229.8715    
  2798    56.6381    355(19)           328.6191          229.8738    
  2799    56.6548    329(18)           327.8550          229.8763    
  2800    56.6715    383(20)           327.0163          229.8788    
  2801    56.6883    382(20)           326.1039          229.8814    
  2802    56.7050    347(19)           325.1204          229.8841    
  2803    56.7217    360(19)           324.0673          229.8869    
  2804    56.7384    359(19)           322.9463          229.8897    
  2805    56.7551    384(20)           321.7609          229.8927    
  2806    56.7718    368(19)           320.5133          229.8956    
  2807    56.7885    369(19)           319.2056          229.8987    
  2808    56.8052    355(19)           317.8422          229.9019    
  2809    56.8219    345(19)           316.4250          229.9051    
  2810    56.8386    378(19)           314.9589          229.9083    
  2811    56.8554    405(20)           313.4469          229.9117    
  2812    56.8721    371(19)           311.8920          229.9150    
  2813    56.8888    379(19)           310.2995          229.9185    
  2814    56.9055    336(18)           308.6728          229.9220    
  2815    56.9222    376(19)           307.0149          229.9255    
  2816    56.9389    382(20)           305.3314          229.9291    
  2817    56.9556    405(20)           303.6248          229.9327    
  2818    56.9723    375(19)           301.9006          229.9364    
  2819    56.9890    367(19)           300.1617          229.9401    
  2820    57.0058    323(18)           298.4111          229.9438    
  2821    57.0225    365(19)           296.6539          229.9476    
  2822    57.0392    357(19)           294.8919          229.9514    
  2823    57.0559    332(18)           293.1296          229.9553    
  2824    57.0726    344(19)           291.3692          229.9591    
  2825    57.0893    356(19)           289.6126          229.9630    
  2826    57.1060    325(18)           287.8640          229.9669    
  2827    57.1227    329(18)           286.1246          229.9709    
  2828    57.1395    316(18)           284.3958          229.9748    
  2829    57.1562    332(18)           282.6810          229.9788    
  2830    57.1729    289(17)           280.9801          229.9827    
  2831    57.1896    294(17)           279.2963          229.9867    
  2832    57.2063    334(18)           277.6302          229.9907    
  2833    57.2230    313(18)           275.9821          229.9947    
  2834    57.2397    293(17)           274.3547          229.9987    
  2835    57.2564    299(17)           272.7484          230.0027    
  2836    57.2731    299(17)           271.1634          230.0067    
  2837    57.2899    288(17)           269.6022          230.0106    
  2838    57.3066    281(17)           268.0645          230.0146    
  2839    57.3233    256(16)           266.5529          230.0185    
  2840    57.3400    268(16)           265.0673          230.0225    
  2841    57.3567    278(17)           263.6086          230.0264    
  2842    57.3734    253(16)           262.1788          230.0303    
  2843    57.3901    253(16)           260.7783          230.0341    
  2844    57.4068    238(15)           259.4083          230.0380    
  2845    57.4235    252(16)           258.0714          230.0418    
  2846    57.4403    247(16)           256.7672          230.0456    
  2847    57.4570    244(16)           255.4992          230.0494    
  2848    57.4737    274(17)           254.2684          230.0531    
  2849    57.4904    250(16)           253.0727          230.0568    
  2850    57.5071    251(16)           251.9199          230.0604    
  2851    57.5238    231(15)           250.8079          230.0640    
  2852    57.5405    246(16)           249.7391          230.0675    
  2853    57.5572    225(15)           248.7151          230.0710    
  2854    57.5739    220(15)           247.7367          230.0745    
  2855    57.5907    229(15)           246.8060          230.0779    
  2856    57.6074    234(15)           245.9244          230.0812    
  2857    57.6241    246(16)           245.0927          230.0845    
  2858    57.6408    221(15)           244.3116          230.0877    
  2859    57.6575    246(16)           243.5838          230.0909    
  2860    57.6742    249(16)           242.9100          230.0940    
  2861    57.6909    201(14)           242.2906          230.0970    
  2862    57.7076    235(15)           241.7264          230.0999    
  2863    57.7243    240(15)           241.2186          230.1028    
  2864    57.7411    241(16)           240.7674          230.1056    
  2865    57.7578    240(15)           240.3733          230.1083    
  2866    57.7745    229(15)           240.0370          230.1109    
  2867    57.7912    231(15)           239.7587          230.1135    
  2868    57.8079    220(15)           239.5387          230.1159    
  2869    57.8246    223(15)           239.3773          230.1183    
  2870    57.8413    226(15)           239.2745          230.1206    
  2871    57.8580    227(15)           239.2306          230.1227    
  2872    57.8747    201(14)           239.2454          230.1248    
  2873    57.8915    238(15)           239.3192          230.1268    
  2874    57.9082    209(14)           239.4519          230.1287    
  2875    57.9249    205(14)           239.6436          230.1304    
  2876    57.9416    250(16)           239.8941          230.1321    
  2877    57.9583    233(15)           240.2035          230.1337    
  2878    57.9750    227(15)           240.5719          230.1351    
  2879    57.9917    243(16)           240.9991          230.1365    
  2880    58.0084    236(15)           241.4854          230.1376    
  2881    58.0252    250(16)           242.0304          230.1388    
  2882    58.0419    212(15)           242.6342          230.1398    
  2883    58.0586    223(15)           243.2973          230.1406    
  2884    58.0753    253(16)           244.0190          230.1414    
  2885    58.0920    202(14)           244.7995          230.1420    
  2886    58.1087    203(14)           245.6393          230.1425    
  2887    58.1254    227(15)           246.5375          230.1429    
  2888    58.1421    237(15)           247.4947          230.1431    
  2889    58.1588    255(16)           248.5100          230.1432    
  2890    58.1755    223(15)           249.5835          230.1432    
  2891    58.1923    233(15)           250.7155          230.1430    
  2892    58.2090    224(15)           251.9046          230.1427    
  2893    58.2257    218(15)           253.1508          230.1423    
  2894    58.2424    242(16)           254.4542          230.1418    
  2895    58.2591    234(15)           255.8127          230.1411    
  2896    58.2758    224(15)           257.2270          230.1402    
  2897    58.2925    228(15)           258.6947          230.1392    
  2898    58.3092    193(14)           260.2154          230.1381    
  2899    58.3260    206(14)           261.7885          230.1368    
  2900    58.3427    244(16)           263.4113          230.1353    
  2901    58.3594    240(15)           265.0827          230.1338    
  2902    58.3761    236(15)           266.8019          230.1320    
  2903    58.3928    228(15)           268.5652          230.1301    
  2904    58.4095    231(15)           270.3723          230.1281    
  2905    58.4262    235(15)           272.2189          230.1259    
  2906    58.4429    227(15)           274.1034          230.1235    
  2907    58.4596    256(16)           276.0234          230.1209    
  2908    58.4764    223(15)           277.9749          230.1182    
  2909    58.4931    241(16)           279.9561          230.1154    
  2910    58.5098    264(16)           281.9606          230.1123    
  2911    58.5265    245(16)           283.9881          230.1091    
  2912    58.5432    256(16)           286.0336          230.1057    
  2913    58.5599    254(16)           288.0916          230.1022    
  2914    58.5766    238(15)           290.1586          230.0984    
  2915    58.5933    272(16)           292.2307          230.0946    
  2916    58.6100    266(16)           294.3012          230.0905    
  2917    58.6268    272(16)           296.3665          230.0862    
  2918    58.6435    277(17)           298.4200          230.0818    
  2919    58.6602    285(17)           300.4566          230.0771    
  2920    58.6769    297(17)           302.4714          230.0723    
  2921    58.6936    262(16)           304.4571          230.0673    
  2922    58.7103    270(16)           306.4081          230.0621    
  2923    58.7270    299(17)           308.3192          230.0567    
  2924    58.7437    288(17)           310.1822          230.0512    
  2925    58.7604    303(17)           311.9925          230.0454    
  2926    58.7772    285(17)           313.7421          230.0394    
  2927    58.7939    283(17)           315.4251          230.0332    
  2928    58.8106    297(17)           317.0363          230.0269    
  2929    58.8273    268(16)           318.5676          230.0203    
  2930    58.8440    312(18)           320.0138          230.0135    
  2931    58.8607    289(17)           321.3695          230.0066    
  2932    58.8774    319(18)           322.6280          229.9994    
  2933    58.8941    321(18)           323.7849          229.9920    
  2934    58.9108    309(18)           324.8343          229.9844    
  2935    58.9276    312(18)           325.7679          229.9766    
  2936    58.9443    310(18)           326.5881          229.9685    
  2937    58.9610    313(18)           327.2900          229.9603    
  2938    58.9777    287(17)           327.8692          229.9518    
  2939    58.9944    345(19)           328.3253          229.9431    
  2940    59.0111    318(18)           328.6549          229.9342    
  2941    59.0278    299(17)           328.8567          229.9250    
  2942    59.0445    308(18)           328.9298          229.9157    
  2943    59.0612    288(17)           328.8707          229.9061    
  2944    59.0780    324(18)           328.6872          229.8963    
  2945    59.0947    319(18)           328.3737          229.8862    
  2946    59.1114    287(17)           327.9384          229.8759    
  2947    59.1281    328(18)           327.3792          229.8654    
  2948    59.1448    327(18)           326.7014          229.8547    
  2949    59.1615    317(18)           325.9071          229.8437    
  2950    59.1782    304(17)           325.0005          229.8324    
  2951    59.1949    330(18)           323.9857          229.8210    
  2952    59.2117    306(17)           322.8654          229.8092    
  2953    59.2284    304(17)           321.6480          229.7973    
  2954    59.2451    319(18)           320.3372          229.7850    
  2955    59.2618    334(18)           318.9394          229.7726    
  2956    59.2785    321(18)           317.4597          229.7599    
  2957    59.2952    332(18)           315.9036          229.7469    
  2958    59.3119    310(18)           314.2785          229.7337    
  2959    59.3286    311(18)           312.5902          229.7202    
  2960    59.3453    337(18)           310.8444          229.7065    
  2961    59.3620    316(18)           309.0490          229.6925    
  2962    59.3788    303(17)           307.2089          229.6783    
  2963    59.3955    297(17)           305.3326          229.6637    
  2964    59.4122    286(17)           303.4259          229.6490    
  2965    59.4289    328(18)           301.4944          229.6339    
  2966    59.4456    260(16)           299.5464          229.6186    
  2967    59.4623    318(18)           297.5867          229.6030    
  2968    59.4790    293(17)           295.6236          229.5871    
  2969    59.4957    290(17)           293.6627          229.5710    
  2970    59.5125    284(17)           291.7093          229.5546    
  2971    59.5292    260(16)           289.7715          229.5379    
  2972    59.5459    273(17)           287.8545          229.5209    
  2973    59.5626    257(16)           285.9633          229.5037    
  2974    59.5793    267(16)           284.1054          229.4861    
  2975    59.5960    280(17)           282.2849          229.4683    
  2976    59.6127    247(16)           280.5087          229.4502    
  2977    59.6294    266(16)           278.7812          229.4318    
  2978    59.6461    245(16)           277.1065          229.4131    
  2979    59.6629    261(16)           275.4908          229.3941    
  2980    59.6796    242(16)           273.9378          229.3749    
  2981    59.6963    253(16)           272.4507          229.3553    
  2982    59.7130    237(15)           271.0348          229.3354    
  2983    59.7297    253(16)           269.6919          229.3153    
  2984    59.7464    223(15)           268.4263          229.2948    
  2985    59.7631    246(16)           267.2398          229.2740    
  2986    59.7798    221(15)           266.1342          229.2530    
  2987    59.7965    254(16)           265.1122          229.2316    
  2988    59.8133    222(15)           264.1738          229.2099    
  2989    59.8300    210(14)           263.3211          229.1879    
  2990    59.8467    237(15)           262.5534          229.1656    
  2991    59.8634    253(16)           261.8704          229.1429    
  2992    59.8801    259(16)           261.2720          229.1200    
  2993    59.8968    237(15)           260.7569          229.0968    
  2994    59.9135    227(15)           260.3231          229.0732    
  2995    59.9302    205(14)           259.9689          229.0493    
  2996    59.9469    239(15)           259.6909          229.0250    
  2997    59.9637    244(16)           259.4877          229.0005    
  2998    59.9804    258(16)           259.3553          228.9756    
  2999    59.9971    219(15)           259.2890          228.9504    
  3000    60.0138    268(16)           259.2861          228.9249    
  3001    60.0305    203(14)           259.3417          228.8990    
  3002    60.0472    235(15)           259.4511          228.8728    
  3003    60.0639    227(15)           259.6093          228.8463    
  3004    60.0806    252(16)           259.8114          228.8194    
  3005    60.0973    242(16)           260.0515          228.7922    
  3006    60.1141    219(15)           260.3250          228.7646    
  3007    60.1308    236(15)           260.6256          228.7368    
  3008    60.1475    243(16)           260.9490          228.7085    
  3009    60.1642    251(16)           261.2890          228.6799    
  3010    60.1809    229(15)           261.6407          228.6510    
  3011    60.1976    226(15)           261.9992          228.6217    
  3012    60.2143    224(15)           262.3582          228.5921    
  3013    60.2310    256(16)           262.7130          228.5621    
  3014    60.2477    221(15)           263.0592          228.5318    
  3015    60.2645    219(15)           263.3924          228.5010    
  3016    60.2812    243(16)           263.7072          228.4700    
  3017    60.2979    237(15)           264.0010          228.4386    
  3018    60.3146    233(15)           264.2699          228.4068    
  3019    60.3313    262(16)           264.5103          228.3746    
  3020    60.3480    213(15)           264.7195          228.3421    
  3021    60.3647    253(16)           264.8952          228.3092    
  3022    60.3814    250(16)           265.0345          228.2760    
  3023    60.3982    237(15)           265.1358          228.2423    
  3024    60.4149    236(15)           265.1976          228.2083    
  3025    60.4316    259(16)           265.2188          228.1740    
  3026    60.4483    246(16)           265.1980          228.1392    
  3027    60.4650    244(16)           265.1351          228.1041    
  3028    60.4817    224(15)           265.0299          228.0686    
  3029    60.4984    240(15)           264.8824          228.0327    
  3030    60.5151    261(16)           264.6931          227.9964    
  3031    60.5318    245(16)           264.4626          227.9597    
  3032    60.5485    256(16)           264.1920          227.9227    
  3033    60.5653    242(16)           263.8824          227.8853    
  3034    60.5820    231(15)           263.5355          227.8474    
  3035    60.5987    270(16)           263.1527          227.8092    
  3036    60.6154    262(16)           262.7362          227.7706    
  3037    60.6321    272(16)           262.2858          227.7316    
  3038    60.6488    288(17)           261.8088          227.6922    
  3039    60.6655    243(16)           261.3049          227.6523    
  3040    60.6822    256(16)           260.7774          227.6121    
  3041    60.6990    257(16)           260.2288          227.5715    
  3042    60.7157    246(16)           259.6626          227.5305    
  3043    60.7324    269(16)           259.0820          227.4890    
  3044    60.7491    249(16)           258.4899          227.4472    
  3045    60.7658    206(14)           257.8904          227.4050    
  3046    60.7825    217(15)           257.2867          227.3623    
  3047    60.7992    251(16)           256.6818          227.3192    
  3048    60.8159    245(16)           256.0815          227.2757    
  3049    60.8326    239(15)           255.4882          227.2318    
  3050    60.8494    230(15)           254.9063          227.1874    
  3051    60.8661    237(15)           254.3394          227.1427    
  3052    60.8828    239(15)           253.7910          227.0975    
  3053    60.8995    239(15)           253.2656          227.0519    
  3054    60.9162    244(16)           252.7664          227.0058    
  3055    60.9329    244(16)           252.2974          226.9594    
  3056    60.9496    246(16)           251.8620          226.9125    
  3057    60.9663    224(15)           251.4635          226.8651    
  3058    60.9830    239(15)           251.1055          226.8174    
  3059    60.9998    241(16)           250.7902          226.7693    
  3060    61.0165    219(15)           250.5219          226.7207    
  3061    61.0332    236(15)           250.3025          226.6718    
  3062    61.0499    253(16)           250.1334          226.6224    
  3063    61.0666    235(15)           250.0190          226.5727    
  3064    61.0833    236(15)           249.9599          226.5225    
  3065    61.1000    256(16)           249.9572          226.4720    
  3066    61.1167    271(16)           250.0125          226.4211    
  3067    61.1334    267(16)           250.1270          226.3699    
  3068    61.1502    264(16)           250.3005          226.3182    
  3069    61.1669    237(15)           250.5333          226.2663    
  3070    61.1836    256(16)           250.8258          226.2139    
  3071    61.2003    262(16)           251.1766          226.1613    
  3072    61.2170    269(16)           251.5846          226.1083    
  3073    61.2337    245(16)           252.0495          226.0549    
  3074    61.2504    254(16)           252.5688          226.0013    
  3075    61.2671    281(17)           253.1407          225.9472    
  3076    61.2838    273(17)           253.7625          225.8929    
  3077    61.3006    268(16)           254.4317          225.8383    
  3078    61.3173    288(17)           255.1454          225.7834    
  3079    61.3340    289(17)           255.9001          225.7282    
  3080    61.3507    274(17)           256.6921          225.6726    
  3081    61.3674    293(17)           257.5182          225.6168    
  3082    61.3841    247(16)           258.3735          225.5607    
  3083    61.4008    301(17)           259.2545          225.5043    
  3084    61.4175    269(16)           260.1562          225.4477    
  3085    61.4342    296(17)           261.0742          225.3908    
  3086    61.4510    285(17)           262.0045          225.3336    
  3087    61.4677    301(17)           262.9414          225.2761    
  3088    61.4844    296(17)           263.8806          225.2185    
  3089    61.5011    302(17)           264.8177          225.1605    
  3090    61.5178    296(17)           265.7470          225.1024    
  3091    61.5345    309(18)           266.6646          225.0440    
  3092    61.5512    305(17)           267.5652          224.9853    
  3093    61.5679    273(17)           268.4446          224.9265    
  3094    61.5847    294(17)           269.2987          224.8674    
  3095    61.6014    278(17)           270.1221          224.8081    
  3096    61.6181    278(17)           270.9106          224.7487    
  3097    61.6348    278(17)           271.6614          224.6889    
  3098    61.6515    269(16)           272.3697          224.6291    
  3099    61.6682    239(15)           273.0324          224.5690    
  3100    61.6849    307(18)           273.6455          224.5088    
  3101    61.7016    300(17)           274.2060          224.4483    
  3102    61.7183    271(16)           274.7115          224.3877    
  3103    61.7351    257(16)           275.1587          224.3270    
  3104    61.7518    278(17)           275.5456          224.2661    
  3105    61.7685    301(17)           275.8700          224.2050    
  3106    61.7852    272(16)           276.1299          224.1438    
  3107    61.8019    279(17)           276.3244          224.0824    
  3108    61.8186    281(17)           276.4519          224.0209    
  3109    61.8353    268(16)           276.5120          223.9592    
  3110    61.8520    245(16)           276.5040          223.8975    
  3111    61.8687    252(16)           276.4276          223.8356    
  3112    61.8855    257(16)           276.2833          223.7736    
  3113    61.9022    239(15)           276.0717          223.7115    
  3114    61.9189    268(16)           275.7937          223.6493    
  3115    61.9356    254(16)           275.4505          223.5869    
  3116    61.9523    236(15)           275.0442          223.5245    
  3117    61.9690    260(16)           274.5754          223.4621    
  3118    61.9857    261(16)           274.0489          223.3994    
  3119    62.0024    271(16)           273.4664          223.3368    
  3120    62.0191    251(16)           272.8306          223.2741    
  3121    62.0359    233(15)           272.1452          223.2113    
  3122    62.0526    266(16)           271.4146          223.1485    
  3123    62.0693    244(16)           270.6419          223.0856    
  3124    62.0860    278(17)           269.8321          223.0226    
  3125    62.1027    254(16)           268.9896          222.9596    
  3126    62.1194    240(15)           268.1187          222.8966    
  3127    62.1361    263(16)           267.2249          222.8335    
  3128    62.1528    269(16)           266.3120          222.7704    
  3129    62.1695    236(15)           265.3874          222.7073    
  3130    62.1863    227(15)           264.4550          222.6442    
  3131    62.2030    251(16)           263.5196          222.5811    
  3132    62.2197    228(15)           262.5877          222.5179    
  3133    62.2364    236(15)           261.6635          222.4548    
  3134    62.2531    264(16)           260.7528          222.3917    
  3135    62.2698    217(15)           259.8600          222.3286    
  3136    62.2865    229(15)           258.9897          222.2655    
  3137    62.3032    244(16)           258.1471          222.2025    
  3138    62.3199    220(15)           257.3358          222.1394    
  3139    62.3367    272(16)           256.5598          222.0764    
  3140    62.3534    242(16)           255.8233          222.0135    
  3141    62.3701    275(17)           255.1291          221.9506    
  3142    62.3868    274(17)           254.4804          221.8877    
  3143    62.4035    261(16)           253.8796          221.8250    
  3144    62.4202    274(17)           253.3286          221.7622    
  3145    62.4369    254(16)           252.8294          221.6996    
  3146    62.4536    237(15)           252.3828          221.6370    
  3147    62.4703    283(17)           251.9896          221.5744    
  3148    62.4871    257(16)           251.6496          221.5121    
  3149    62.5038    245(16)           251.3637          221.4497    
  3150    62.5205    263(16)           251.1296          221.3875    
  3151    62.5372    249(16)           250.9486          221.3254    
  3152    62.5539    241(16)           250.8179          221.2634    
  3153    62.5706    251(16)           250.7358          221.2015    
  3154    62.5873    245(16)           250.6999          221.1397    
  3155    62.6040    247(16)           250.7077          221.0781    
  3156    62.6207    227(15)           250.7563          221.0166    
  3157    62.6375    243(16)           250.8425          220.9552    
  3158    62.6542    253(16)           250.9623          220.8939    
  3159    62.6709    256(16)           251.1132          220.8329    
  3160    62.6876    255(16)           251.2905          220.7719    
  3161    62.7043    263(16)           251.4899          220.7111    
  3162    62.7210    244(16)           251.7086          220.6505    
  3163    62.7377    261(16)           251.9419          220.5901    
  3164    62.7544    279(17)           252.1855          220.5298    
  3165    62.7712    268(16)           252.4359          220.4697    
  3166    62.7879    280(17)           252.6886          220.4099    
  3167    62.8046    284(17)           252.9400          220.3502    
  3168    62.8213    274(17)           253.1866          220.2907    
  3169    62.8380    267(16)           253.4246          220.2314    
  3170    62.8547    287(17)           253.6508          220.1723    
  3171    62.8714    267(16)           253.8623          220.1134    
  3172    62.8881    275(17)           254.0563          220.0548    
  3173    62.9048    261(16)           254.2305          219.9964    
  3174    62.9216    263(16)           254.3829          219.9382    
  3175    62.9383    285(17)           254.5112          219.8803    
  3176    62.9550    293(17)           254.6146          219.8226    
  3177    62.9717    256(16)           254.6914          219.7651    
  3178    62.9884    252(16)           254.7411          219.7079    
  3179    63.0051    242(16)           254.7639          219.6510    
  3180    63.0218    256(16)           254.7586          219.5943    
  3181    63.0385    266(16)           254.7264          219.5379    
  3182    63.0552    255(16)           254.6670          219.4818    
  3183    63.0719    266(16)           254.5827          219.4259    
  3184    63.0887    267(16)           254.4746          219.3704    
  3185    63.1054    260(16)           254.3441          219.3152    
  3186    63.1221    243(16)           254.1930          219.2602    
  3187    63.1388    271(16)           254.0235          219.2056    
  3188    63.1555    252(16)           253.8381          219.1512    
  3189    63.1722    249(16)           253.6394          219.0972    
  3190    63.1889    229(15)           253.4308          219.0435    
  3191    63.2056    256(16)           253.2147          218.9901    
  3192    63.2224    235(15)           252.9942          218.9371    
  3193    63.2391    233(15)           252.7734          218.8844    
  3194    63.2558    270(16)           252.5553          218.8321    
  3195    63.2725    272(16)           252.3437          218.7801    
  3196    63.2892    249(16)           252.1420          218.7285    
  3197    63.3059    217(15)           251.9536          218.6772    
  3198    63.3226    261(16)           251.7824          218.6263    
  3199    63.3393    245(16)           251.6317          218.5757    
  3200    63.3560    246(16)           251.5050          218.5256    
  3201    63.3728    281(17)           251.4056          218.4758    
  3202    63.3895    262(16)           251.3366          218.4264    
  3203    63.4062    259(16)           251.3011          218.3774    
  3204    63.4229    270(16)           251.3019          218.3289    
  3205    63.4396    242(16)           251.3416          218.2807    
  3206    63.4563    258(16)           251.4223          218.2329    
  3207    63.4730    231(15)           251.5462          218.1855    
  3208    63.4897    255(16)           251.7149          218.1386    
  3209    63.5064    229(15)           251.9298          218.0922    
  3210    63.5232    235(15)           252.1919          218.0461    
  3211    63.5399    241(16)           252.5016          218.0005    
  3212    63.5566    254(16)           252.8593          217.9553    
  3213    63.5733    230(15)           253.2649          217.9106    
  3214    63.5900    244(16)           253.7174          217.8663    
  3215    63.6067    257(16)           254.2162          217.8225    
  3216    63.6234    241(16)           254.7591          217.7792    
  3217    63.6401    212(15)           255.3446          217.7363    
  3218    63.6568    258(16)           255.9704          217.6939    
  3219    63.6736    263(16)           256.6333          217.6521    
  3220    63.6903    229(15)           257.3304          217.6107    
  3221    63.7070    250(16)           258.0576          217.5698    
  3222    63.7237    283(17)           258.8112          217.5294    
  3223    63.7404    243(16)           259.5869          217.4895    
  3224    63.7571    277(17)           260.3795          217.4501    
  3225    63.7738    266(16)           261.1840          217.4113    
  3226    63.7905    258(16)           261.9956          217.3729    
  3227    63.8072    251(16)           262.8081          217.3351    
  3228    63.8240    253(16)           263.6163          217.2978    
  3229    63.8407    245(16)           264.4135          217.2611    
  3230    63.8574    277(17)           265.1942          217.2249    
  3231    63.8741    230(15)           265.9526          217.1893    
  3232    63.8908    243(16)           266.6819          217.1543    
  3233    63.9075    266(16)           267.3766          217.1198    
  3234    63.9242    276(17)           268.0309          217.0858    
  3235    63.9409    253(16)           268.6387          217.0525    
  3236    63.9577    253(16)           269.1947          217.0197    
  3237    63.9744    261(16)           269.6933          216.9875    
  3238    63.9911    258(16)           270.1301          216.9559    
  3239    64.0078    266(16)           270.5002          216.9249    
  3240    64.0245    270(16)           270.7993          216.8945    
  3241    64.0412    281(17)           271.0240          216.8647    
  3242    64.0579    235(15)           271.1712          216.8356    
  3243    64.0746    278(17)           271.2381          216.8070    
  3244    64.0913    246(16)           271.2226          216.7791    
  3245    64.1081    284(17)           271.1235          216.7518    
  3246    64.1248    235(15)           270.9397          216.7251    
  3247    64.1415    245(16)           270.6709          216.6991    
  3248    64.1582    235(15)           270.3177          216.6738    
  3249    64.1749    217(15)           269.8809          216.6490    
  3250    64.1916    245(16)           269.3624          216.6250    
  3251    64.2083    244(16)           268.7642          216.6016    
  3252    64.2250    260(16)           268.0887          216.5789    
  3253    64.2417    249(16)           267.3402          216.5569    
  3254    64.2585    238(15)           266.5221          216.5355    
  3255    64.2752    250(16)           265.6384          216.5149    
  3256    64.2919    245(16)           264.6949          216.4949    
  3257    64.3086    231(15)           263.6958          216.4756    
  3258    64.3253    245(16)           262.6479          216.4570    
  3259    64.3420    224(15)           261.5566          216.4392    
  3260    64.3587    243(16)           260.4277          216.4220    
  3261    64.3754    204(14)           259.2689          216.4056    
  3262    64.3921    211(15)           258.0863          216.3899    
  3263    64.4089    234(15)           256.8862          216.3750    
  3264    64.4256    234(15)           255.6765          216.3607    
  3265    64.4423    203(14)           254.4633          216.3473    
  3266    64.4590    240(15)           253.2545          216.3345    
  3267    64.4757    211(15)           252.0564          216.3226    
  3268    64.4924    226(15)           250.8750          216.3113    
  3269    64.5091    225(15)           249.7184          216.3009    
  3270    64.5258    213(15)           248.5924          216.2911    
  3271    64.5425    207(14)           247.5027          216.2821    
  3272    64.5593    228(15)           246.4561          216.2739    
  3273    64.5760    202(14)           245.4573          216.2663    
  3274    64.5927    197(14)           244.5124          216.2595    
  3275    64.6094    196(14)           243.6260          216.2534    
  3276    64.6261    235(15)           242.8022          216.2480    
  3277    64.6428    189(14)           242.0455          216.2433    
  3278    64.6595    226(15)           241.3598          216.2393    
  3279    64.6762    217(15)           240.7484          216.2361    
  3280    64.6929    218(15)           240.2143          216.2335    
  3281    64.7097    217(15)           239.7593          216.2315    
  3282    64.7264    220(15)           239.3860          216.2303    
  3283    64.7431    203(14)           239.0954          216.2297    
  3284    64.7598    219(15)           238.8886          216.2298    
  3285    64.7765    201(14)           238.7664          216.2306    
  3286    64.7932    216(15)           238.7286          216.2320    
  3287    64.8099    233(15)           238.7750          216.2340    
  3288    64.8266    235(15)           238.9045          216.2367    
  3289    64.8434    229(15)           239.1164          216.2401    
  3290    64.8601    231(15)           239.4086          216.2441    
  3291    64.8768    222(15)           239.7792          216.2487    
  3292    64.8935    234(15)           240.2257          216.2539    
  3293    64.9102    233(15)           240.7450          216.2598    
  3294    64.9269    246(16)           241.3342          216.2662    
  3295    64.9436    275(17)           241.9892          216.2733    
  3296    64.9603    245(16)           242.7062          216.2810    
  3297    64.9770    233(15)           243.4815          216.2892    
  3298    64.9938    226(15)           244.3098          216.2981    
  3299    65.0105    250(16)           245.1859          216.3075    
  3300    65.0272    239(15)           246.1059          216.3176    
  3301    65.0439    276(17)           247.0646          216.3282    
  3302    65.0606    284(17)           248.0566          216.3393    
  3303    65.0773    256(16)           249.0754          216.3511    
  3304    65.0940    268(16)           250.1158          216.3634    
  3305    65.1107    260(16)           251.1725          216.3762    
  3306    65.1274    267(16)           252.2381          216.3896    
  3307    65.1442    261(16)           253.3090          216.4035    
  3308    65.1609    251(16)           254.3776          216.4180    
  3309    65.1776    261(16)           255.4385          216.4330    
  3310    65.1943    226(15)           256.4869          216.4486    
  3311    65.2110    247(16)           257.5156          216.4646    
  3312    65.2277    256(16)           258.5203          216.4811    
  3313    65.2444    246(16)           259.4960          216.4983    
  3314    65.2611    291(17)           260.4364          216.5158    
  3315    65.2778    285(17)           261.3377          216.5339    
  3316    65.2946    269(16)           262.1946          216.5525    
  3317    65.3113    326(18)           263.0027          216.5715    
  3318    65.3280    284(17)           263.7592          216.5911    
  3319    65.3447    332(18)           264.4594          216.6111    
  3320    65.3614    294(17)           265.1003          216.6316    
  3321    65.3781    274(17)           265.6793          216.6526    
  3322    65.3948    271(16)           266.1935          216.6740    
  3323    65.4115    286(17)           266.6411          216.6959    
  3324    65.4282    283(17)           267.0201          216.7182    
  3325    65.4450    288(17)           267.3293          216.7410    
  3326    65.4617    297(17)           267.5679          216.7642    
  3327    65.4784    307(18)           267.7348          216.7879    
  3328    65.4951    266(16)           267.8308          216.8120    
  3329    65.5118    290(17)           267.8558          216.8365    
  3330    65.5285    313(18)           267.8103          216.8614    
  3331    65.5452    296(17)           267.6953          216.8867    
  3332    65.5619    287(17)           267.5121          216.9125    
  3333    65.5786    251(16)           267.2621          216.9386    
  3334    65.5954    286(17)           266.9475          216.9652    
  3335    65.6121    289(17)           266.5709          216.9921    
  3336    65.6288    256(16)           266.1344          217.0194    
  3337    65.6455    263(16)           265.6404          217.0471    
  3338    65.6622    278(17)           265.0919          217.0752    
  3339    65.6789    292(17)           264.4919          217.1037    
  3340    65.6956    263(16)           263.8438          217.1324    
  3341    65.7123    277(17)           263.1508          217.1616    
  3342    65.7290    285(17)           262.4160          217.1912    
  3343    65.7458    242(16)           261.6437          217.2210    
  3344    65.7625    249(16)           260.8366          217.2512    
  3345    65.7792    276(17)           259.9992          217.2818    
  3346    65.7959    235(15)           259.1353          217.3127    
  3347    65.8126    238(15)           258.2469          217.3439    
  3348    65.8293    266(16)           257.3393          217.3754    
  3349    65.8460    227(15)           256.4155          217.4072    
  3350    65.8627    283(17)           255.4783          217.4394    
  3351    65.8794    246(16)           254.5321          217.4718    
  3352    65.8962    229(15)           253.5795          217.5046    
  3353    65.9129    241(16)           252.6245          217.5377    
  3354    65.9296    241(16)           251.6699          217.5710    
  3355    65.9463    268(16)           250.7183          217.6046    
  3356    65.9630    234(15)           249.7733          217.6385    
  3357    65.9797    247(16)           248.8375          217.6727    
  3358    65.9964    270(16)           247.9129          217.7072    
  3359    66.0131    276(17)           247.0029          217.7419    
  3360    66.0299    224(15)           246.1090          217.7768    
  3361    66.0466    244(16)           245.2345          217.8120    
  3362    66.0633    223(15)           244.3810          217.8475    
  3363    66.0800    250(16)           243.5501          217.8832    
  3364    66.0967    276(17)           242.7446          217.9191    
  3365    66.1134    256(16)           241.9653          217.9553    
  3366    66.1301    259(16)           241.2148          217.9917    
  3367    66.1468    262(16)           240.4942          218.0283    
  3368    66.1635    223(15)           239.8047          218.0651    
  3369    66.1803    226(15)           239.1484          218.1021    
  3370    66.1970    224(15)           238.5262          218.1393    
  3371    66.2137    251(16)           237.9391          218.1768    
  3372    66.2304    263(16)           237.3888          218.2144    
  3373    66.2471    257(16)           236.8761          218.2522    
  3374    66.2638    237(15)           236.4024          218.2902    
  3375    66.2805    247(16)           235.9685          218.3283    
  3376    66.2972    245(16)           235.5754          218.3667    
  3377    66.3139    214(15)           235.2244          218.4052    
  3378    66.3307    225(15)           234.9162          218.4438    
  3379    66.3474    236(15)           234.6518          218.4826    
  3380    66.3641    264(16)           234.4324          218.5215    
  3381    66.3808    213(15)           234.2586          218.5607    
  3382    66.3975    230(15)           234.1316          218.5999    
  3383    66.4142    219(15)           234.0522          218.6392    
  3384    66.4309    254(16)           234.0214          218.6787    
  3385    66.4476    219(15)           234.0401          218.7183    
  3386    66.4643    212(15)           234.1093          218.7581    
  3387    66.4811    251(16)           234.2291          218.7979    
  3388    66.4978    242(16)           234.4017          218.8379    
  3389    66.5145    251(16)           234.6275          218.8779    
  3390    66.5312    236(15)           234.9068          218.9180    
  3391    66.5479    220(15)           235.2410          218.9583    
  3392    66.5646    247(16)           235.6307          218.9986    
  3393    66.5813    234(15)           236.0762          219.0390    
  3394    66.5980    226(15)           236.5786          219.0794    
  3395    66.6147    224(15)           237.1380          219.1200    
  3396    66.6315    212(15)           237.7548          219.1605    
  3397    66.6482    252(16)           238.4297          219.2012    
  3398    66.6649    213(15)           239.1621          219.2419    
  3399    66.6816    238(15)           239.9526          219.2826    
  3400    66.6983    224(15)           240.8013          219.3234    
  3401    66.7150    210(14)           241.7070          219.3642    
  3402    66.7317    247(16)           242.6702          219.4051    
  3403    66.7484    225(15)           243.6891          219.4460    
  3404    66.7651    243(16)           244.7633          219.4869    
  3405    66.7819    220(15)           245.8920          219.5278    
  3406    66.7986    251(16)           247.0727          219.5687    
  3407    66.8153    229(15)           248.3042          219.6096    
  3408    66.8320    234(15)           249.5850          219.6505    
  3409    66.8487    252(16)           250.9118          219.6914    
  3410    66.8654    238(15)           252.2830          219.7323    
  3411    66.8821    203(14)           253.6946          219.7732    
  3412    66.8988    252(16)           255.1440          219.8140    
  3413    66.9156    259(16)           256.6283          219.8548    
  3414    66.9323    267(16)           258.1422          219.8956    
  3415    66.9490    244(16)           259.6832          219.9364    
  3416    66.9657    254(16)           261.2460          219.9771    
  3417    66.9824    267(16)           262.8256          220.0177    
  3418    66.9991    246(16)           264.4181          220.0583    
  3419    67.0158    249(16)           266.0168          220.0988    
  3420    67.0325    276(17)           267.6171          220.1392    
  3421    67.0492    260(16)           269.2143          220.1796    
  3422    67.0659    263(16)           270.8006          220.2199    
  3423    67.0827    260(16)           272.3715          220.2602    
  3424    67.0994    250(16)           273.9194          220.3003    
  3425    67.1161    286(17)           275.4387          220.3403    
  3426    67.1328    256(16)           276.9240          220.3803    
  3427    67.1495    291(17)           278.3678          220.4201    
  3428    67.1662    242(16)           279.7639          220.4598    
  3429    67.1829    275(17)           281.1070          220.4994    
  3430    67.1996    259(16)           282.3897          220.5389    
  3431    67.2164    268(16)           283.6071          220.5782    
  3432    67.2331    236(15)           284.7524          220.6175    
  3433    67.2498    288(17)           285.8207          220.6565    
  3434    67.2665    277(17)           286.8070          220.6955    
  3435    67.2832    274(17)           287.7057          220.7343    
  3436    67.2999    257(16)           288.5126          220.7729    
  3437    67.3166    241(16)           289.2240          220.8114    
  3438    67.3333    234(15)           289.8356          220.8497    
  3439    67.3500    258(16)           290.3447          220.8878    
  3440    67.3668    257(16)           290.7483          220.9258    
  3441    67.3835    233(15)           291.0445          220.9636    
  3442    67.4002    233(15)           291.2319          221.0012    
  3443    67.4169    241(16)           291.3095          221.0386    
  3444    67.4336    243(16)           291.2769          221.0758    
  3445    67.4503    245(16)           291.1345          221.1128    
  3446    67.4670    244(16)           290.8830          221.1496    
  3447    67.4837    266(16)           290.5239          221.1862    
  3448    67.5004    258(16)           290.0596          221.2226    
  3449    67.5172    269(16)           289.4924          221.2587    
  3450    67.5339    246(16)           288.8252          221.2946    
  3451    67.5506    251(16)           288.0624          221.3303    
  3452    67.5673    230(15)           287.2072          221.3658    
  3453    67.5840    249(16)           286.2653          221.4009    
  3454    67.6007    223(15)           285.2412          221.4359    
  3455    67.6174    217(15)           284.1398          221.4706    
  3456    67.6341    266(16)           282.9680          221.5050    
  3457    67.6508    226(15)           281.7313          221.5391    
  3458    67.6676    260(16)           280.4351          221.5730    
  3459    67.6843    243(16)           279.0871          221.6066    
  3460    67.7010    251(16)           277.6928          221.6399    
  3461    67.7177    234(15)           276.2603          221.6730    
  3462    67.7344    245(16)           274.7953          221.7057    
  3463    67.7511    276(17)           273.3042          221.7381    
  3464    67.7678    231(15)           271.7949          221.7703    
  3465    67.7845    235(15)           270.2732          221.8021    
  3466    67.8012    253(16)           268.7449          221.8336    
  3467    67.8180    196(14)           267.2176          221.8647    
  3468    67.8347    244(16)           265.6961          221.8956    
  3469    67.8514    241(16)           264.1877          221.9261    
  3470    67.8681    239(15)           262.6964          221.9563    
  3471    67.8848    250(16)           261.2279          221.9861    
  3472    67.9015    243(16)           259.7879          222.0156    
  3473    67.9182    223(15)           258.3797          222.0448    
  3474    67.9349    256(16)           257.0089          222.0736    
  3475    67.9516    247(16)           255.6785          222.1020    
  3476    67.9684    239(15)           254.3917          222.1300    
  3477    67.9851    220(15)           253.1527          222.1577    
  3478    68.0018    239(15)           251.9637          222.1850    
  3479    68.0185    225(15)           250.8264          222.2119    
  3480    68.0352    225(15)           249.7437          222.2384    
  3481    68.0519    225(15)           248.7163          222.2645    
  3482    68.0686    221(15)           247.7467          222.2902    
  3483    68.0853    224(15)           246.8356          222.3155    
  3484    68.1021    226(15)           245.9830          222.3404    
  3485    68.1188    228(15)           245.1902          222.3649    
  3486    68.1355    234(15)           244.4567          222.3889    
  3487    68.1522    259(16)           243.7823          222.4125    
  3488    68.1689    246(16)           243.1672          222.4357    
  3489    68.1856    257(16)           242.6101          222.4585    
  3490    68.2023    271(16)           242.1109          222.4807    
  3491    68.2190    229(15)           241.6683          222.5026    
  3492    68.2357    235(15)           241.2809          222.5240    
  3493    68.2524    239(15)           240.9481          222.5449    
  3494    68.2692    227(15)           240.6683          222.5653    
  3495    68.2859    238(15)           240.4399          222.5853    
  3496    68.3026    256(16)           240.2615          222.6048    
  3497    68.3193    256(16)           240.1316          222.6239    
  3498    68.3360    206(14)           240.0485          222.6424    
  3499    68.3527    197(14)           240.0106          222.6604    
  3500    68.3694    247(16)           240.0163          222.6780    
  3501    68.3861    216(15)           240.0631          222.6950    
  3502    68.4029    272(16)           240.1509          222.7115    
  3503    68.4196    235(15)           240.2771          222.7275    
  3504    68.4363    213(15)           240.4402          222.7430    
  3505    68.4530    233(15)           240.6387          222.7580    
  3506    68.4697    230(15)           240.8706          222.7725    
  3507    68.4864    240(15)           241.1348          222.7865    
  3508    68.5031    231(15)           241.4295          222.7999    
  3509    68.5198    219(15)           241.7532          222.8129    
  3510    68.5365    228(15)           242.1046          222.8254    
  3511    68.5533    220(15)           242.4819          222.8374    
  3512    68.5700    244(16)           242.8839          222.8489    
  3513    68.5867    225(15)           243.3090          222.8599    
  3514    68.6034    235(15)           243.7561          222.8704    
  3515    68.6201    256(16)           244.2236          222.8805    
  3516    68.6368    222(15)           244.7104          222.8901    
  3517    68.6535    226(15)           245.2148          222.8992    
  3518    68.6702    224(15)           245.7360          222.9078    
  3519    68.6869    245(16)           246.2721          222.9159    
  3520    68.7037    247(16)           246.8220          222.9236    
  3521    68.7204    250(16)           247.3849          222.9309    
  3522    68.7371    247(16)           247.9587          222.9376    
  3523    68.7538    222(15)           248.5426          222.9439    
  3524    68.7705    234(15)           249.1356          222.9498    
  3525    68.7872    236(15)           249.7358          222.9552    
  3526    68.8039    234(15)           250.3425          222.9602    
  3527    68.8206    229(15)           250.9539          222.9647    
  3528    68.8373    223(15)           251.5691          222.9688    
  3529    68.8541    249(16)           252.1871          222.9725    
  3530    68.8708    261(16)           252.8061          222.9757    
  3531    68.8875    238(15)           253.4256          222.9784    
  3532    68.9042    254(16)           254.0438          222.9808    
  3533    68.9209    258(16)           254.6598          222.9827    
  3534    68.9376    252(16)           255.2729          222.9842    
  3535    68.9543    249(16)           255.8813          222.9853    
  3536    68.9710    254(16)           256.4843          222.9860    
  3537    68.9877    251(16)           257.0812          222.9862    
  3538    69.0045    251(16)           257.6705          222.9861    
  3539    69.0212    262(16)           258.2518          222.9855    
  3540    69.0379    259(16)           258.8238          222.9846    
  3541    69.0546    230(15)           259.3859          222.9832    
  3542    69.0713    227(15)           259.9376          222.9814    
  3543    69.0880    256(16)           260.4779          222.9793    
  3544    69.1047    267(16)           261.0063          222.9767    
  3545    69.1214    255(16)           261.5225          222.9738    
  3546    69.1381    261(16)           262.0256          222.9705    
  3547    69.1549    269(16)           262.5157          222.9667    
  3548    69.1716    235(15)           262.9920          222.9626    
  3549    69.1883    228(15)           263.4546          222.9582    
  3550    69.2050    260(16)           263.9033          222.9533    
  3551    69.2217    246(16)           264.3378          222.9481    
  3552    69.2384    269(16)           264.7582          222.9426    
  3553    69.2551    254(16)           265.1648          222.9366    
  3554    69.2718    229(15)           265.5574          222.9303    
  3555    69.2886    294(17)           265.9363          222.9236    
  3556    69.3053    279(17)           266.3019          222.9166    
  3557    69.3220    244(16)           266.6542          222.9093    
  3558    69.3387    261(16)           266.9941          222.9015    
  3559    69.3554    276(17)           267.3218          222.8935    
  3560    69.3721    269(16)           267.6378          222.8851    
  3561    69.3888    270(16)           267.9431          222.8763    
  3562    69.4055    256(16)           268.2382          222.8672    
  3563    69.4222    268(16)           268.5240          222.8578    
  3564    69.4389    247(16)           268.8008          222.8481    
  3565    69.4557    272(16)           269.0703          222.8380    
  3566    69.4724    271(16)           269.3331          222.8276    
  3567    69.4891    242(16)           269.5900          222.8168    
  3568    69.5058    241(16)           269.8423          222.8058    
  3569    69.5225    256(16)           270.0909          222.7944    
  3570    69.5392    260(16)           270.3367          222.7828    
  3571    69.5559    260(16)           270.5813          222.7708    
  3572    69.5726    256(16)           270.8257          222.7585    
  3573    69.5893    247(16)           271.0708          222.7459    
  3574    69.6061    273(17)           271.3180          222.7330    
  3575    69.6228    260(16)           271.5684          222.7198    
  3576    69.6395    244(16)           271.8230          222.7063    
  3577    69.6562    246(16)           272.0833          222.6925    
  3578    69.6729    247(16)           272.3501          222.6784    
  3579    69.6896    266(16)           272.6248          222.6641    
  3580    69.7063    257(16)           272.9081          222.6495    
  3581    69.7230    258(16)           273.2012          222.6346    
  3582    69.7398    284(17)           273.5051          222.6193    
  3583    69.7565    262(16)           273.8206          222.6039    
  3584    69.7732    256(16)           274.1485          222.5882    
  3585    69.7899    283(17)           274.4894          222.5721    
  3586    69.8066    270(16)           274.8438          222.5559    
  3587    69.8233    278(17)           275.2128          222.5393    
  3588    69.8400    264(16)           275.5964          222.5226    
  3589    69.8567    241(16)           275.9951          222.5055    
  3590    69.8734    276(17)           276.4088          222.4882    
  3591    69.8902    252(16)           276.8376          222.4707    
  3592    69.9069    286(17)           277.2817          222.4529    
  3593    69.9236    272(16)           277.7402          222.4348    
  3594    69.9403    278(17)           278.2130          222.4166    
  3595    69.9570    279(17)           278.6998          222.3980    
  3596    69.9737    255(16)           279.1993          222.3793    
  3597    69.9904    286(17)           279.7110          222.3603    
  3598    70.0071    245(16)           280.2332          222.3411    
  3599    70.0238    286(17)           280.7650          222.3217    
  3600    70.0406    277(17)           281.3053          222.3020    
  3601    70.0573    277(17)           281.8518          222.2822    
  3602    70.0740    297(17)           282.4031          222.2621    
  3603    70.0907    297(17)           282.9574          222.2418    
  3604    70.1074    296(17)           283.5120          222.2213    
  3605    70.1241    272(16)           284.0652          222.2005    
  3606    70.1408    299(17)           284.6141          222.1797    
  3607    70.1575    299(17)           285.1564          222.1585    
  3608    70.1742    296(17)           285.6897          222.1372    
  3609    70.1910    319(18)           286.2108          222.1157    
  3610    70.2077    322(18)           286.7171          222.0940    
  3611    70.2244    279(17)           287.2059          222.0721    
  3612    70.2411    277(17)           287.6738          222.0500    
  3613    70.2578    333(18)           288.1183          222.0278    
  3614    70.2745    297(17)           288.5359          222.0053    
  3615    70.2912    281(17)           288.9238          221.9827    
  3616    70.3079    326(18)           289.2791          221.9599    
  3617    70.3246    318(18)           289.5987          221.9370    
  3618    70.3414    320(18)           289.8800          221.9138    
  3619    70.3581    313(18)           290.1198          221.8906    
  3620    70.3748    309(18)           290.3156          221.8671    
  3621    70.3915    323(18)           290.4649          221.8435    
  3622    70.4082    301(17)           290.5652          221.8197    
  3623    70.4249    320(18)           290.6143          221.7958    
  3624    70.4416    323(18)           290.6101          221.7718    
  3625    70.4583    302(17)           290.5508          221.7476    
  3626    70.4751    326(18)           290.4347          221.7232    
  3627    70.4918    300(17)           290.2605          221.6987    
  3628    70.5085    345(19)           290.0269          221.6741    
  3629    70.5252    307(18)           289.7332          221.6493    
  3630    70.5419    309(18)           289.3788          221.6244    
  3631    70.5586    311(18)           288.9633          221.5994    
  3632    70.5753    287(17)           288.4863          221.5742    
  3633    70.5920    314(18)           287.9489          221.5490    
  3634    70.6087    303(17)           287.3510          221.5236    
  3635    70.6255    299(17)           286.6940          221.4981    
  3636    70.6422    289(17)           285.9790          221.4725    
  3637    70.6589    291(17)           285.2069          221.4468    
  3638    70.6756    283(17)           284.3804          221.4209    
  3639    70.6923    308(18)           283.5009          221.3950    
  3640    70.7090    261(16)           282.5702          221.3690    
  3641    70.7257    285(17)           281.5922          221.3428    
  3642    70.7424    301(17)           280.5681          221.3166    
  3643    70.7591    318(18)           279.5026          221.2903    
  3644    70.7758    267(16)           278.3976          221.2639    
  3645    70.7926    294(17)           277.2569          221.2374    
  3646    70.8093    278(17)           276.0847          221.2108    
  3647    70.8260    327(18)           274.8835          221.1842    
  3648    70.8427    316(18)           273.6585          221.1575    
  3649    70.8594    293(17)           272.4126          221.1307    
  3650    70.8761    329(18)           271.1492          221.1038    
  3651    70.8928    279(17)           269.8738          221.0769    
  3652    70.9095    283(17)           268.5893          221.0499    
  3653    70.9263    294(17)           267.2990          221.0228    
  3654    70.9430    250(16)           266.0084          220.9957    
  3655    70.9597    299(17)           264.7202          220.9685    
  3656    70.9764    304(17)           263.4392          220.9413    
  3657    70.9931    266(16)           262.1686          220.9140    
  3658    71.0098    292(17)           260.9114          220.8867    
  3659    71.0265    275(17)           259.6720          220.8593    
  3660    71.0432    254(16)           258.4534          220.8319    
  3661    71.0599    279(17)           257.2577          220.8045    
  3662    71.0767    293(17)           256.0891          220.7770    
  3663    71.0934    303(17)           254.9493          220.7495    
  3664    71.1101    258(16)           253.8416          220.7220    
  3665    71.1268    264(16)           252.7676          220.6945    
  3666    71.1435    252(16)           251.7292          220.6669    
  3667    71.1602    266(16)           250.7289          220.6393    
  3668    71.1769    261(16)           249.7678          220.6117    
  3669    71.1936    270(16)           248.8468          220.5840    
  3670    71.2103    256(16)           247.9677          220.5564    
  3671    71.2271    249(16)           247.1306          220.5288    
  3672    71.2438    249(16)           246.3367          220.5011    
  3673    71.2605    253(16)           245.5861          220.4735    
  3674    71.2772    278(17)           244.8785          220.4458    
  3675    71.2939    249(16)           244.2144          220.4182    
  3676    71.3106    224(15)           243.5930          220.3906    
  3677    71.3273    289(17)           243.0143          220.3630    
  3678    71.3440    229(15)           242.4772          220.3354    
  3679    71.3607    272(16)           241.9807          220.3079    
  3680    71.3775    269(16)           241.5241          220.2803    
  3681    71.3942    244(16)           241.1061          220.2528    
  3682    71.4109    225(15)           240.7251          220.2253    
  3683    71.4276    241(16)           240.3801          220.1978    
  3684    71.4443    237(15)           240.0691          220.1703    
  3685    71.4610    229(15)           239.7908          220.1429    
  3686    71.4777    250(16)           239.5433          220.1156    
  3687    71.4944    261(16)           239.3247          220.0883    
  3688    71.5111    219(15)           239.1333          220.0610    
  3689    71.5279    246(16)           238.9673          220.0338    
  3690    71.5446    255(16)           238.8246          220.0066    
  3691    71.5613    240(15)           238.7034          219.9795    
  3692    71.5780    240(15)           238.6018          219.9524    
  3693    71.5947    240(15)           238.5179          219.9254    
  3694    71.6114    224(15)           238.4499          219.8985    
  3695    71.6281    213(15)           238.3959          219.8716    
  3696    71.6448    250(16)           238.3542          219.8448    
  3697    71.6615    243(16)           238.3232          219.8181    
  3698    71.6783    264(16)           238.3012          219.7914    
  3699    71.6950    243(16)           238.2866          219.7649    
  3700    71.7117    268(16)           238.2780          219.7384    
  3701    71.7284    236(15)           238.2741          219.7120    
  3702    71.7451    222(15)           238.2735          219.6857    
  3703    71.7618    233(15)           238.2751          219.6594    
  3704    71.7785    245(16)           238.2779          219.6333    
  3705    71.7952    228(15)           238.2807          219.6073    
  3706    71.8120    234(15)           238.2829          219.5813    
  3707    71.8287    230(15)           238.2835          219.5555    
  3708    71.8454    249(16)           238.2819          219.5298    
  3709    71.8621    225(15)           238.2776          219.5041    
  3710    71.8788    241(16)           238.2700          219.4786    
  3711    71.8955    240(15)           238.2588          219.4532    
  3712    71.9122    235(15)           238.2436          219.4280    
  3713    71.9289    242(16)           238.2243          219.4028    
  3714    71.9456    249(16)           238.2006          219.3778    
  3715    71.9623    244(16)           238.1725          219.3529    
  3716    71.9791    256(16)           238.1400          219.3282    
  3717    71.9958    235(15)           238.1032          219.3035    
  3718    72.0125    239(15)           238.0620          219.2790    
  3719    72.0292    244(16)           238.0167          219.2547    
  3720    72.0459    255(16)           237.9673          219.2305    
  3721    72.0626    239(15)           237.9142          219.2064    
  3722    72.0793    239(15)           237.8576          219.1825    
  3723    72.0960    262(16)           237.7977          219.1587    
  3724    72.1128    258(16)           237.7346          219.1351    
  3725    72.1295    278(17)           237.6689          219.1116    
  3726    72.1462    271(16)           237.6007          219.0884    
  3727    72.1629    269(16)           237.5300          219.0652    
  3728    72.1796    275(17)           237.4576          219.0423    
  3729    72.1963    280(17)           237.3834          219.0195    
  3730    72.2130    268(16)           237.3077          218.9969    
  3731    72.2297    236(15)           237.2311          218.9744    
  3732    72.2464    259(16)           237.1535          218.9521    
  3733    72.2632    273(17)           237.0753          218.9301    
  3734    72.2799    267(16)           236.9965          218.9081    
  3735    72.2966    243(16)           236.9169          218.8865    
  3736    72.3133    253(16)           236.8376          218.8649    
  3737    72.3300    263(16)           236.7582          218.8436    
  3738    72.3467    293(17)           236.6790          218.8225    
  3739    72.3634    249(16)           236.5999          218.8016    
  3740    72.3801    291(17)           236.5214          218.7809    
  3741    72.3968    264(16)           236.4433          218.7603    
  3742    72.4136    217(15)           236.3656          218.7400    
  3743    72.4303    275(17)           236.2890          218.7199    
  3744    72.4470    222(15)           236.2134          218.7001    
  3745    72.4637    284(17)           236.1387          218.6804    
  3746    72.4804    234(15)           236.0654          218.6610    
  3747    72.4971    224(15)           235.9934          218.6418    
  3748    72.5138    264(16)           235.9231          218.6228    
  3749    72.5305    287(17)           235.8549          218.6040    
  3750    72.5472    260(16)           235.7890          218.5855    
  3751    72.5640    247(16)           235.7256          218.5672    
  3752    72.5807    222(15)           235.6652          218.5492    
  3753    72.5974    245(16)           235.6082          218.5314    
  3754    72.6141    227(15)           235.5549          218.5139    
  3755    72.6308    227(15)           235.5060          218.4965    
  3756    72.6475    217(15)           235.4619          218.4795    
  3757    72.6642    235(15)           235.4234          218.4627    
  3758    72.6809    214(15)           235.3911          218.4462    
  3759    72.6976    241(16)           235.3657          218.4299    
  3760    72.7144    236(15)           235.3480          218.4138    
  3761    72.7311    221(15)           235.3386          218.3981    
  3762    72.7478    218(15)           235.3386          218.3826    
  3763    72.7645    224(15)           235.3484          218.3673    
  3764    72.7812    213(15)           235.3694          218.3523    
  3765    72.7979    224(15)           235.4022          218.3375    
  3766    72.8146    205(14)           235.4477          218.3229    
  3767    72.8313    221(15)           235.5069          218.3086    
  3768    72.8480    245(16)           235.5808          218.2945    
  3769    72.8648    220(15)           235.6702          218.2807    
  3770    72.8815    217(15)           235.7761          218.2671    
  3771    72.8982    251(16)           235.8994          218.2537    
  3772    72.9149    234(15)           236.0408          218.2405    
  3773    72.9316    214(15)           236.2013          218.2276    
  3774    72.9483    191(14)           236.3815          218.2149    
  3775    72.9650    242(16)           236.5822          218.2024    
  3776    72.9817    193(14)           236.8039          218.1901    
  3777    72.9985    228(15)           237.0474          218.1781    
  3778    73.0152    228(15)           237.3127          218.1662    
  3779    73.0319    241(16)           237.6007          218.1546    
  3780    73.0486    236(15)           237.9112          218.1431    
  3781    73.0653    227(15)           238.2446          218.1319    
  3782    73.0820    234(15)           238.6009          218.1209    
  3783    73.0987    220(15)           238.9799          218.1100    
  3784    73.1154    244(16)           239.3812          218.0994    
  3785    73.1321    262(16)           239.8047          218.0889    
  3786    73.1488    222(15)           240.2497          218.0787    
  3787    73.1656    230(15)           240.7157          218.0686    
  3788    73.1823    239(15)           241.2016          218.0588    
  3789    73.1990    239(15)           241.7065          218.0491    
  3790    73.2157    271(16)           242.2297          218.0396    
  3791    73.2324    247(16)           242.7692          218.0303    
  3792    73.2491    239(15)           243.3243          218.0211    
  3793    73.2658    239(15)           243.8928          218.0121    
  3794    73.2825    196(14)           244.4734          218.0033    
  3795    73.2993    242(16)           245.0644          217.9947    
  3796    73.3160    249(16)           245.6635          217.9862    
  3797    73.3327    223(15)           246.2689          217.9779    
  3798    73.3494    255(16)           246.8785          217.9698    
  3799    73.3661    280(17)           247.4897          217.9618    
  3800    73.3828    286(17)           248.1005          217.9540    
  3801    73.3995    252(16)           248.7082          217.9463    
  3802    73.4162    267(16)           249.3104          217.9388    
  3803    73.4329    286(17)           249.9048          217.9314    
  3804    73.4497    255(16)           250.4886          217.9242    
  3805    73.4664    279(17)           251.0591          217.9172    
  3806    73.4831    251(16)           251.6145          217.9102    
  3807    73.4998    293(17)           252.1513          217.9035    
  3808    73.5165    278(17)           252.6678          217.8968    
  3809    73.5332    261(16)           253.1609          217.8903    
  3810    73.5499    276(17)           253.6285          217.8839    
  3811    73.5666    254(16)           254.0686          217.8777    
  3812    73.5833    255(16)           254.4784          217.8716    
  3813    73.6001    256(16)           254.8563          217.8656    
  3814    73.6168    237(15)           255.2000          217.8597    
  3815    73.6335    264(16)           255.5078          217.8540    
  3816    73.6502    261(16)           255.7783          217.8483    
  3817    73.6669    254(16)           256.0096          217.8428    
  3818    73.6836    257(16)           256.2006          217.8375    
  3819    73.7003    266(16)           256.3502          217.8322    
  3820    73.7170    272(16)           256.4576          217.8270    
  3821    73.7337    243(16)           256.5219          217.8219    
  3822    73.7505    266(16)           256.5426          217.8170    
  3823    73.7672    264(16)           256.5196          217.8121    
  3824    73.7839    250(16)           256.4528          217.8074    
  3825    73.8006    242(16)           256.3423          217.8027    
  3826    73.8173    234(15)           256.1887          217.7981    
  3827    73.8340    268(16)           255.9923          217.7936    
  3828    73.8507    267(16)           255.7543          217.7893    
  3829    73.8674    226(15)           255.4754          217.7849    
  3830    73.8841    260(16)           255.1573          217.7807    
  3831    73.9009    227(15)           254.8011          217.7766    
  3832    73.9176    236(15)           254.4086          217.7726    
  3833    73.9343    230(15)           253.9816          217.7686    
  3834    73.9510    227(15)           253.5222          217.7647    
  3835    73.9677    250(16)           253.0323          217.7609    
  3836    73.9844    226(15)           252.5146          217.7571    
  3837    74.0011    259(16)           251.9712          217.7534    
  3838    74.0178    253(16)           251.4048          217.7498    
  3839    74.0345    249(16)           250.8184          217.7463    
  3840    74.0513    241(16)           250.2144          217.7427    
  3841    74.0680    218(15)           249.5955          217.7393    
  3842    74.0847    245(16)           248.9651          217.7359    
  3843    74.1014    271(16)           248.3256          217.7326    
  3844    74.1181    210(14)           247.6804          217.7293    
  3845    74.1348    241(16)           247.0324          217.7261    
  3846    74.1515    240(15)           246.3841          217.7229    
  3847    74.1682    214(15)           245.7391          217.7198    
  3848    74.1850    231(15)           245.0997          217.7167    
  3849    74.2017    188(14)           244.4693          217.7136    
  3850    74.2184    245(16)           243.8504          217.7106    
  3851    74.2351    250(16)           243.2457          217.7076    
  3852    74.2518    249(16)           242.6581          217.7046    
  3853    74.2685    218(15)           242.0901          217.7017    
  3854    74.2852    253(16)           241.5437          217.6988    
  3855    74.3019    249(16)           241.0217          217.6959    
  3856    74.3186    264(16)           240.5260          217.6931    
  3857    74.3354    252(16)           240.0588          217.6903    
  3858    74.3521    214(15)           239.6220          217.6874    
  3859    74.3688    224(15)           239.2170          217.6846    
  3860    74.3855    246(16)           238.8459          217.6819    
  3861    74.4022    256(16)           238.5099          217.6791    
  3862    74.4189    262(16)           238.2100          217.6763    
  3863    74.4356    229(15)           237.9477          217.6735    
  3864    74.4523    259(16)           237.7237          217.6708    
  3865    74.4690    258(16)           237.5388          217.6680    
  3866    74.4857    223(15)           237.3927          217.6652    
  3867    74.5025    262(16)           237.2873          217.6625    
  3868    74.5192    274(17)           237.2221          217.6597    
  3869    74.5359    275(17)           237.1972          217.6569    
  3870    74.5526    230(15)           237.2127          217.6541    
  3871    74.5693    254(16)           237.2677          217.6513    
  3872    74.5860    278(17)           237.3620          217.6484    
  3873    74.6027    250(16)           237.4955          217.6456    
  3874    74.6194    237(15)           237.6671          217.6427    
  3875    74.6362    259(16)           237.8758          217.6398    
  3876    74.6529    250(16)           238.1203          217.6369    
  3877    74.6696    256(16)           238.3998          217.6339    
  3878    74.6863    266(16)           238.7126          217.6310    
  3879    74.7030    272(16)           239.0569          217.6279    
  3880    74.7197    262(16)           239.4320          217.6249    
  3881    74.7364    302(17)           239.8356          217.6218    
  3882    74.7531    268(16)           240.2659          217.6187    
  3883    74.7698    264(16)           240.7212          217.6155    
  3884    74.7866    283(17)           241.1993          217.6122    
  3885    74.8033    295(17)           241.6982          217.6090    
  3886    74.8200    291(17)           242.2157          217.6057    
  3887    74.8367    285(17)           242.7496          217.6023    
  3888    74.8534    277(17)           243.2978          217.5988    
  3889    74.8701    270(16)           243.8574          217.5954    
  3890    74.8868    292(17)           244.4266          217.5918    
  3891    74.9035    283(17)           245.0031          217.5882    
  3892    74.9202    291(17)           245.5840          217.5845    
  3893    74.9370    295(17)           246.1675          217.5808    
  3894    74.9537    278(17)           246.7507          217.5770    
  3895    74.9704    277(17)           247.3314          217.5731    
  3896    74.9871    280(17)           247.9076          217.5691    
  3897    75.0038    283(17)           248.4765          217.5651    
  3898    75.0205    283(17)           249.0364          217.5609    
  3899    75.0372    266(16)           249.5846          217.5567    
  3900    75.0539    302(17)           250.1192          217.5524    
  3901    75.0706    269(16)           250.6385          217.5481    
  3902    75.0874    261(16)           251.1401          217.5436    
  3903    75.1041    257(16)           251.6223          217.5391    
  3904    75.1208    271(16)           252.0836          217.5344    
  3905    75.1375    306(17)           252.5219          217.5296    
  3906    75.1542    251(16)           252.9363          217.5248    
  3907    75.1709    270(16)           253.3249          217.5199    
  3908    75.1876    263(16)           253.6866          217.5148    
  3909    75.2043    269(16)           254.0205          217.5096    
  3910    75.2210    277(17)           254.3254          217.5044    
  3911    75.2378    271(16)           254.6006          217.4990    
  3912    75.2545    260(16)           254.8455          217.4935    
  3913    75.2712    286(17)           255.0593          217.4879    
  3914    75.2879    236(15)           255.2420          217.4821    
  3915    75.3046    272(16)           255.3932          217.4763    
  3916    75.3213    287(17)           255.5129          217.4703    
  3917    75.3380    280(17)           255.6013          217.4642    
  3918    75.3547    234(15)           255.6584          217.4580    
  3919    75.3714    278(17)           255.6849          217.4517    
  3920    75.3882    273(17)           255.6812          217.4451    
  3921    75.4049    275(17)           255.6479          217.4385    
  3922    75.4216    279(17)           255.5860          217.4317    
  3923    75.4383    276(17)           255.4964          217.4248    
  3924    75.4550    267(16)           255.3800          217.4178    
  3925    75.4717    237(15)           255.2381          217.4106    
  3926    75.4884    253(16)           255.0720          217.4032    
  3927    75.5051    273(17)           254.8829          217.3958    
  3928    75.5219    242(16)           254.6723          217.3881    
  3929    75.5386    267(16)           254.4420          217.3803    
  3930    75.5553    249(16)           254.1930          217.3723    
  3931    75.5720    262(16)           253.9275          217.3642    
  3932    75.5887    247(16)           253.6468          217.3559    
  3933    75.6054    242(16)           253.3526          217.3475    
  3934    75.6221    283(17)           253.0467          217.3389    
  3935    75.6388    289(17)           252.7307          217.3301    
  3936    75.6555    245(16)           252.4065          217.3212    
  3937    75.6722    227(15)           252.0757          217.3120    
  3938    75.6890    245(16)           251.7398          217.3027    
  3939    75.7057    256(16)           251.4007          217.2932    
  3940    75.7224    272(16)           251.0598          217.2836    
  3941    75.7391    238(15)           250.7186          217.2737    
  3942    75.7558    268(16)           250.3787          217.2637    
  3943    75.7725    276(17)           250.0414          217.2534    
  3944    75.7892    239(15)           249.7081          217.2430    
  3945    75.8059    260(16)           249.3801          217.2324    
  3946    75.8227    288(17)           249.0583          217.2216    
  3947    75.8394    235(15)           248.7441          217.2106    
  3948    75.8561    238(15)           248.4382          217.1994    
  3949    75.8728    252(16)           248.1414          217.1880    
  3950    75.8895    266(16)           247.8548          217.1763    
  3951    75.9062    245(16)           247.5786          217.1645    
  3952    75.9229    234(15)           247.3138          217.1525    
  3953    75.9396    252(16)           247.0605          217.1402    
  3954    75.9563    261(16)           246.8191          217.1277    
  3955    75.9731    262(16)           246.5900          217.1151    
  3956    75.9898    244(16)           246.3732          217.1022    
  3957    76.0065    255(16)           246.1687          217.0890    
  3958    76.0232    243(16)           245.9764          217.0757    
  3959    76.0399    254(16)           245.7961          217.0621    
  3960    76.0566    222(15)           245.6277          217.0483    
  3961    76.0733    228(15)           245.4706          217.0342    
  3962    76.0900    253(16)           245.3245          217.0199    
  3963    76.1067    257(16)           245.1890          217.0054    
  3964    76.1235    280(17)           245.0632          216.9907    
  3965    76.1402    241(16)           244.9467          216.9757    
  3966    76.1569    229(15)           244.8388          216.9604    
  3967    76.1736    225(15)           244.7386          216.9449    
  3968    76.1903    240(15)           244.6453          216.9292    
  3969    76.2070    246(16)           244.5581          216.9132    
  3970    76.2237    220(15)           244.4761          216.8969    
  3971    76.2404    228(15)           244.3983          216.8804    
  3972    76.2571    231(15)           244.3238          216.8637    
  3973    76.2739    244(16)           244.2516          216.8466    
  3974    76.2906    258(16)           244.1809          216.8293    
  3975    76.3073    259(16)           244.1103          216.8118    
  3976    76.3240    235(15)           244.0392          216.7939    
  3977    76.3407    256(16)           243.9666          216.7758    
  3978    76.3574    240(15)           243.8916          216.7575    
  3979    76.3741    226(15)           243.8131          216.7388    
  3980    76.3908    237(15)           243.7302          216.7199    
  3981    76.4075    234(15)           243.6422          216.7007    
  3982    76.4243    218(15)           243.5481          216.6812    
  3983    76.4410    226(15)           243.4468          216.6614    
  3984    76.4577    239(15)           243.3381          216.6413    
  3985    76.4744    244(16)           243.2211          216.6210    
  3986    76.4911    221(15)           243.0950          216.6003    
  3987    76.5078    236(15)           242.9593          216.5794    
  3988    76.5245    251(16)           242.8135          216.5581    
  3989    76.5412    259(16)           242.6569          216.5366    
  3990    76.5579    239(15)           242.4893          216.5147    
  3991    76.5747    250(16)           242.3102          216.4926    
  3992    76.5914    242(16)           242.1194          216.4701    
  3993    76.6081    200(14)           241.9165          216.4473    
  3994    76.6248    222(15)           241.7015          216.4243    
  3995    76.6415    245(16)           241.4743          216.4008    
  3996    76.6582    260(16)           241.2345          216.3771    
  3997    76.6749    253(16)           240.9826          216.3531    
  3998    76.6916    240(15)           240.7186          216.3287    
  3999    76.7084    217(15)           240.4423          216.3040    
  4000    76.7251    243(16)           240.1543          216.2790    
  4001    76.7418    240(15)           239.8547          216.2537    
  4002    76.7585    252(16)           239.5440          216.2281    
  4003    76.7752    258(16)           239.2225          216.2021    
  4004    76.7919    261(16)           238.8905          216.1759    
  4005    76.8086    228(15)           238.5487          216.1494    
  4006    76.8253    238(15)           238.1977          216.1226    
  4007    76.8420    213(15)           237.8379          216.0955    
  4008    76.8587    261(16)           237.4697          216.0682    
  4009    76.8755    246(16)           237.0944          216.0405    
  4010    76.8922    228(15)           236.7126          216.0127    
  4011    76.9089    269(16)           236.3248          215.9845    
  4012    76.9256    247(16)           235.9317          215.9561    
  4013    76.9423    234(15)           235.5344          215.9275    
  4014    76.9590    227(15)           235.1335          215.8986    
  4015    76.9757    264(16)           234.7299          215.8695    
  4016    76.9924    234(15)           234.3245          215.8402    
  4017    77.0092    214(15)           233.9179          215.8106    
  4018    77.0259    251(16)           233.5113          215.7808    
  4019    77.0426    225(15)           233.1053          215.7508    
  4020    77.0593    226(15)           232.7008          215.7206    
  4021    77.0760    219(15)           232.2987          215.6902    
  4022    77.0927    231(15)           231.8998          215.6596    
  4023    77.1094    243(16)           231.5052          215.6288    
  4024    77.1261    203(14)           231.1155          215.5978    
  4025    77.1428    227(15)           230.7312          215.5667    
  4026    77.1596    231(15)           230.3535          215.5353    
  4027    77.1763    216(15)           229.9831          215.5038    
  4028    77.1930    230(15)           229.6204          215.4722    
  4029    77.2097    222(15)           229.2662          215.4404    
  4030    77.2264    226(15)           228.9214          215.4084    
  4031    77.2431    219(15)           228.5865          215.3763    
  4032    77.2598    214(15)           228.2621          215.3440    
  4033    77.2765    233(15)           227.9483          215.3116    
  4034    77.2932    239(15)           227.6465          215.2791    
  4035    77.3100    207(14)           227.3565          215.2465    
  4036    77.3267    191(14)           227.0789          215.2137    
  4037    77.3434    241(16)           226.8141          215.1808    
  4038    77.3601    234(15)           226.5624          215.1478    
  4039    77.3768    226(15)           226.3243          215.1148    
  4040    77.3935    227(15)           226.0998          215.0816    
  4041    77.4102    250(16)           225.8891          215.0483    
  4042    77.4269    201(14)           225.6925          215.0150    
  4043    77.4436    225(15)           225.5101          214.9816    
  4044    77.4604    217(15)           225.3420          214.9481    
  4045    77.4771    211(15)           225.1882          214.9145    
  4046    77.4938    249(16)           225.0486          214.8808    
  4047    77.5105    211(15)           224.9234          214.8472    
  4048    77.5272    250(16)           224.8124          214.8135    
  4049    77.5439    223(15)           224.7154          214.7797    
  4050    77.5606    234(15)           224.6323          214.7458    
  4051    77.5773    233(15)           224.5629          214.7120    
  4052    77.5940    221(15)           224.5070          214.6781    
  4053    77.6108    226(15)           224.4643          214.6442    
  4054    77.6275    250(16)           224.4345          214.6103    
  4055    77.6442    207(14)           224.4173          214.5763    
  4056    77.6609    228(15)           224.4122          214.5424    
  4057    77.6776    233(15)           224.4190          214.5085    
  4058    77.6943    233(15)           224.4371          214.4745    
  4059    77.7110    246(16)           224.4662          214.4406    
  4060    77.7277    247(16)           224.5059          214.4067    
  4061    77.7444    222(15)           224.5555          214.3728    
  4062    77.7612    252(16)           224.6146          214.3389    
  4063    77.7779    258(16)           224.6827          214.3051    
  4064    77.7946    253(16)           224.7594          214.2713    
  4065    77.8113    245(16)           224.8439          214.2376    
  4066    77.8280    230(15)           224.9358          214.2039    
  4067    77.8447    216(15)           225.0344          214.1702    
  4068    77.8614    242(16)           225.1391          214.1367    
  4069    77.8781    230(15)           225.2494          214.1031    
  4070    77.8949    212(15)           225.3647          214.0697    
  4071    77.9116    245(16)           225.4843          214.0363    
  4072    77.9283    241(16)           225.6076          214.0031    
  4073    77.9450    212(15)           225.7342          213.9699    
  4074    77.9617    236(15)           225.8632          213.9368    
  4075    77.9784    233(15)           225.9943          213.9038    
  4076    77.9951    211(15)           226.1266          213.8709    
  4077    78.0118    224(15)           226.2597          213.8381    
  4078    78.0285    230(15)           226.3931          213.8054    
  4079    78.0452    238(15)           226.5261          213.7729    
  4080    78.0620    246(16)           226.6582          213.7405    
  4081    78.0787    233(15)           226.7887          213.7082    
  4082    78.0954    227(15)           226.9170          213.6761    
  4083    78.1121    221(15)           227.0432          213.6440    
  4084    78.1288    240(15)           227.1660          213.6122    
  4085    78.1455    240(15)           227.2857          213.5805    
  4086    78.1622    226(15)           227.4014          213.5490    
  4087    78.1789    229(15)           227.5130          213.5176    
  4088    78.1957    234(15)           227.6199          213.4864    
  4089    78.2124    263(16)           227.7212          213.4554    
  4090    78.2291    212(15)           227.8176          213.4246    
  4091    78.2458    238(15)           227.9084          213.3940    
  4092    78.2625    230(15)           227.9932          213.3635    
  4093    78.2792    213(15)           228.0717          213.3333    
  4094    78.2959    239(15)           228.1440          213.3033    
  4095    78.3126    243(16)           228.2095          213.2734    
  4096    78.3293    236(15)           228.2682          213.2438    
  4097    78.3461    220(15)           228.3201          213.2144    
  4098    78.3628    236(15)           228.3650          213.1853    
  4099    78.3795    221(15)           228.4031          213.1563    
  4100    78.3962    219(15)           228.4343          213.1276    
  4101    78.4129    216(15)           228.4586          213.0992    
  4102    78.4296    221(15)           228.4762          213.0710    
  4103    78.4463    253(16)           228.4867          213.0431    
  4104    78.4630    235(15)           228.4910          213.0154    
  4105    78.4797    235(15)           228.4890          212.9880    
  4106    78.4965    249(16)           228.4809          212.9609    
  4107    78.5132    244(16)           228.4671          212.9340    
  4108    78.5299    254(16)           228.4477          212.9075    
  4109    78.5466    259(16)           228.4231          212.8812    
  4110    78.5633    251(16)           228.3938          212.8552    
  4111    78.5800    204(14)           228.3601          212.8295    
  4112    78.5967    216(15)           228.3226          212.8041    
  4113    78.6134    210(14)           228.2816          212.7791    
  4114    78.6301    233(15)           228.2377          212.7543    
  4115    78.6469    242(16)           228.1915          212.7299    
  4116    78.6636    230(15)           228.1434          212.7058    
  4117    78.6803    234(15)           228.0941          212.6820    
  4118    78.6970    211(15)           228.0442          212.6586    
  4119    78.7137    259(16)           227.9942          212.6356    
  4120    78.7304    230(15)           227.9450          212.6128    
  4121    78.7471    226(15)           227.8971          212.5905    
  4122    78.7638    239(15)           227.8512          212.5685    
  4123    78.7805    244(16)           227.8078          212.5468    
  4124    78.7973    214(15)           227.7679          212.5256    
  4125    78.8140    213(15)           227.7320          212.5047    
  4126    78.8307    234(15)           227.7008          212.4842    
  4127    78.8474    239(15)           227.6750          212.4641    
  4128    78.8641    240(15)           227.6552          212.4443    
  4129    78.8808    242(16)           227.6422          212.4250    
  4130    78.8975    228(15)           227.6366          212.4061    
  4131    78.9142    231(15)           227.6388          212.3876    
  4132    78.9309    243(16)           227.6498          212.3696    
  4133    78.9477    225(15)           227.6698          212.3519    
  4134    78.9644    242(16)           227.6996          212.3347    
  4135    78.9811    230(15)           227.7396          212.3179    
  4136    78.9978    221(15)           227.7902          212.3015    
  4137    79.0145    222(15)           227.8520          212.2857    
  4138    79.0312    245(16)           227.9254          212.2702    
  4139    79.0479    246(16)           228.0105          212.2552    
  4140    79.0646    239(15)           228.1078          212.2407    
  4141    79.0814    235(15)           228.2176          212.2266    
  4142    79.0981    234(15)           228.3399          212.2130    
  4143    79.1148    226(15)           228.4749          212.1999    
  4144    79.1315    217(15)           228.6228          212.1873    
  4145    79.1482    258(16)           228.7835          212.1752    
  4146    79.1649    237(15)           228.9570          212.1635    
  4147    79.1816    258(16)           229.1431          212.1524    
  4148    79.1983    254(16)           229.3417          212.1418    
  4149    79.2150    241(16)           229.5526          212.1317    
  4150    79.2318    206(14)           229.7753          212.1221    
  4151    79.2485    237(15)           230.0097          212.1130    
  4152    79.2652    241(16)           230.2553          212.1044    
  4153    79.2819    228(15)           230.5114          212.0964    
  4154    79.2986    257(16)           230.7777          212.0890    
  4155    79.3153    212(15)           231.0533          212.0820    
  4156    79.3320    267(16)           231.3377          212.0757    
  4157    79.3487    247(16)           231.6302          212.0699    
  4158    79.3654    229(15)           231.9298          212.0646    
  4159    79.3822    259(16)           232.2359          212.0598    
  4160    79.3989    269(16)           232.5473          212.0556    
  4161    79.4156    241(16)           232.8631          212.0518    
  4162    79.4323    245(16)           233.1825          212.0485    
  4163    79.4490    244(16)           233.5042          212.0457    
  4164    79.4657    259(16)           233.8271          212.0433    
  4165    79.4824    231(15)           234.1504          212.0413    
  4166    79.4991    245(16)           234.4727          212.0397    
  4167    79.5158    258(16)           234.7929          212.0386    
  4168    79.5326    244(16)           235.1098          212.0377    
  4169    79.5493    256(16)           235.4224          212.0373    
  4170    79.5660    280(17)           235.7296          212.0371    
  4171    79.5827    243(16)           236.0299          212.0373    
  4172    79.5994    273(17)           236.3223          212.0378    
  4173    79.6161    281(17)           236.6058          212.0386    
  4174    79.6328    256(16)           236.8789          212.0397    
  4175    79.6495    284(17)           237.1409          212.0410    
  4176    79.6662    261(16)           237.3905          212.0425    
  4177    79.6830    279(17)           237.6266          212.0443    
  4178    79.6997    271(16)           237.8484          212.0462    
  4179    79.7164    259(16)           238.0548          212.0484    
  4180    79.7331    299(17)           238.2450          212.0507    
  4181    79.7498    279(17)           238.4181          212.0532    
  4182    79.7665    266(16)           238.5732          212.0557    
  4183    79.7832    226(15)           238.7099          212.0585    
  4184    79.7999    283(17)           238.8272          212.0613    
  4185    79.8166    234(15)           238.9248          212.0642    
  4186    79.8334    228(15)           239.0020          212.0672    
  4187    79.8501    243(16)           239.0585          212.0702    
  4188    79.8668    283(17)           239.0938          212.0732    
  4189    79.8835    288(17)           212.0763          212.0763    
_pd_proc_number_of_points   4189
 
loop_         
      _refln_index_h           
      _refln_index_k           
      _refln_index_l           
      _refln_mult              
      _pd_refln_phase_id       
      _refln_observed_status   
      _refln_F_squared_meas    
      _refln_F_squared_calc    
      _refln_phase_calc        
      _refln_d_spacing         
   1   1   1  8  1  o       1445.6559     1199.9491  183.45   7.77340
   1   1   1  8  1  o          0.0000     1199.9491  183.45   7.77340
   0   2   0  2  1  o       3295.8623     3770.1814    0.37   6.74005
   2   0   0  2  1  o       1018.8801     1159.6351    5.03   6.73471
   0   2   0  2  1  o          0.0000     3770.1814    0.37   6.74005
   0   0   2  2  1  o         43.6026       48.1975   21.15   6.72117
   2   0   0  2  1  o          0.0000     1159.6351    5.03   6.73471
   0   0   2  2  1  o          0.0000       48.1975   21.15   6.72117
   0   2   1  4  1  o        892.0028      740.3010  183.97   6.02509
   2   1   0  4  1  o      10486.1455     8711.6807  181.21   6.02466
   1   0   2  4  1  o       1039.4210      878.5153  184.54   6.01401
   0   2   1  4  1  o          0.0000      740.3010  183.97   6.02509
   2   1   0  4  1  o          0.0000     8711.6807  181.21   6.02466
   1   0   2  4  1  o          0.0000      878.5153  184.54   6.01401
   1   2   1  8  1  o       2615.1182     2286.0261  352.53   5.49992
   2   1   1  8  1  o        720.1193      630.1777  344.42   5.49775
   1   1   2  8  1  o       3120.2654     2725.5613  352.67   5.49221
   1   2   1  8  1  o          0.0000     2286.0261  352.53   5.49992
   2   1   1  8  1  o          0.0000      630.1777  344.42   5.49775
   1   1   2  8  1  o          0.0000     2725.5613  352.67   5.49221
   2   2   0  4  1  o       4026.9136     3896.4336  180.67   4.76405
   0   2   2  4  1  o       1134.1193     1112.8408  180.87   4.75924
   2   0   2  4  1  o       5960.6694     5866.3384  179.77   4.75736
   2   2   0  4  1  o          0.0000     3896.4336  180.67   4.76405
   0   2   2  4  1  o          0.0000     1112.8408  180.87   4.75924
   2   0   2  4  1  o          0.0000     5866.3384  179.77   4.75736
   2   2   1  8  1  o       3786.0044     4117.2534    2.81   4.49038
   1   2   2  8  1  o         67.1525       71.5923  182.07   4.48736
   2   1   2  8  1  o        103.3724      109.2491   13.96   4.48618
   2   2   1  8  1  o          0.0000     4117.2534    2.81   4.49038
   1   2   2  8  1  o          0.0000       71.5923  182.07   4.48736
   2   1   2  8  1  o          0.0000      109.2491   13.96   4.48618
   1   3   1  8  1  o      13405.3398    10964.1357    1.92   4.06307
   3   1   1  8  1  o      12175.5244    10069.3350  182.15   4.06073
   1   1   3  8  1  o        640.1037      542.3518  186.03   4.05479
   1   3   1  8  1  o          0.0000    10964.1357    1.92   4.06307
   3   1   1  8  1  o          0.0000    10069.3350  182.15   4.06073
   1   1   3  8  1  o          0.0000      542.3518  186.03   4.05479
   2   2   2  8  1  o        356.4768      105.7941    1.03   3.88670
   2   2   2  8  1  o          0.0000      105.7941    1.03   3.88670
   2   3   0  4  1  o        161.1968      136.0754  185.28   3.73779
   3   0   2  4  1  o       9347.8877     8040.4458    3.60   3.73343
   0   2   3  4  1  o      12830.4014    11109.9854    1.73   3.73145
   2   3   0  4  1  o          0.0000      136.0754  185.28   3.73779
   3   0   2  4  1  o          0.0000     8040.4458    3.60   3.73343
   0   2   3  4  1  o          0.0000    11109.9854    1.73   3.73145
   2   3   1  8  1  o      40237.3203    38942.3281    2.78   3.60117
   3   2   1  8  1  o      22612.0742    21870.9766  184.51   3.60015
   1   3   2  8  1  o      36020.8203    34826.8164  183.38   3.59961
   3   1   2  8  1  o        564.6094      545.0947  168.50   3.59798
   1   2   3  8  1  o       9137.1689     8799.3340    4.07   3.59601
   2   1   3  8  1  o      34893.6367    33571.4336  183.30   3.59540
   2   3   1  8  1  o          0.0000    38942.3281    2.78   3.60117
   3   2   1  8  1  o          0.0000    21870.9766  184.51   3.60015
   1   3   2  8  1  o          0.0000    34826.8164  183.38   3.59961
   3   1   2  8  1  o          0.0000      545.0947  168.50   3.59798
   1   2   3  8  1  o          0.0000     8799.3340    4.07   3.59601
   2   1   3  8  1  o          0.0000    33571.4336  183.30   3.59540
   0   4   0  2  1  o     878998.0625   866951.9375  181.93   3.37002
   4   0   0  2  1  o     803800.9375   793398.5625  181.83   3.36736
   0   4   0  2  1  o          0.0000   866951.9375  181.93   3.37002
   0   0   4  2  1  o     783465.6875   773219.1250  181.95   3.36058
   4   0   0  2  1  o          0.0000   793398.5625  181.83   3.36736
   0   0   4  2  1  o          0.0000   773219.1250  181.95   3.36058
   0   4   1  4  1  o         37.4051       37.6883  185.83   3.26886
   4   1   0  4  1  o      18140.6152    18201.3125    3.56   3.26697
   2   3   2  8  1  o       3649.3699     3658.7671    3.45   3.26663
   3   2   2  8  1  o        103.5136      103.5964  179.46   3.26587
   2   2   3  8  1  o      15628.6094    15568.7559    2.41   3.26394
   0   4   1  4  1  o          0.0000       37.6883  185.83   3.26886
   1   0   4  4  1  o      95902.5781    94770.1953    1.60   3.26063
   4   1   0  4  1  o          0.0000    18201.3125    3.56   3.26697
   2   3   2  8  1  o          0.0000     3658.7671    3.45   3.26663
   3   2   2  8  1  o          0.0000      103.5964  179.46   3.26587
   2   2   3  8  1  o          0.0000    15568.7559    2.41   3.26394
   1   0   4  4  1  o          0.0000    94770.1953    1.60   3.26063
   1   4   1  8  1  o        603.9875      621.0101  358.41   3.17665
   4   1   1  8  1  o         39.5042       40.5210  355.11   3.17456
   1   1   4  8  1  o      13855.2236    14102.4561  181.91   3.16923
   1   4   1  8  1  o          0.0000      621.0101  358.41   3.17665
   4   1   1  8  1  o          0.0000       40.5210  355.11   3.17456
   1   1   4  8  1  o          0.0000    14102.4561  181.91   3.16923
   3   3   1  8  1  o        330.1577      347.1678    5.01   3.09093
   1   3   3  8  1  o        713.6440      766.6770    4.10   3.08830
   3   1   3  8  1  o       2651.5667     2870.5842    4.74   3.08728
   3   3   1  8  1  o          0.0000      347.1678    5.01   3.09093
   1   3   3  8  1  o          0.0000      766.6770    4.10   3.08830
   3   1   3  8  1  o          0.0000     2870.5842    4.74   3.08728
   2   4   0  4  1  o      59515.8281    49168.2344  181.09   3.01376
   0   4   2  4  1  o        885.5742      732.4442  357.94   3.01255
   4   2   0  4  1  o       1466.6960     1213.2517    0.58   3.01233
   4   0   2  4  1  o      16388.4629    13561.0371  181.11   3.01064
   0   2   4  4  1  o       2538.6682     2092.0186  180.81   3.00748
   2   0   4  4  1  o      22145.7305    18226.1973  359.97   3.00701
   2   4   0  4  1  o          0.0000    49168.2344  181.09   3.01376
   0   4   2  4  1  o          0.0000      732.4442  357.94   3.01255
   4   2   0  4  1  o          0.0000     1213.2517    0.58   3.01233
   4   0   2  4  1  o          0.0000    13561.0371  181.11   3.01064
   0   2   4  4  1  o          0.0000     2092.0186  180.81   3.00748
   2   0   4  4  1  o          0.0000    18226.1973  359.97   3.00701
   2   4   1  8  1  o         79.4129       61.8299  359.92   2.94076
   1   4   2  8  1  o       2542.0593     2011.3505    3.63   2.93991
   4   2   1  8  1  o       9420.0352     7521.8540    2.27   2.93943
   4   1   2  8  1  o       6440.2900     5257.8896    1.28   2.93825
   1   2   4  8  1  o        180.4274      155.7267    0.88   2.93520
   2   1   4  8  1  o       5444.2627     4726.4053    2.04   2.93487
   2   4   1  8  1  o          0.0000       61.8299  359.92   2.94076
   1   4   2  8  1  o          0.0000     2011.3505    3.63   2.93991
   4   2   1  8  1  o          0.0000     7521.8540    2.27   2.93943
   4   1   2  8  1  o          0.0000     5257.8896    1.28   2.93825
   1   2   4  8  1  o          0.0000      155.7267    0.88   2.93520
   2   1   4  8  1  o          0.0000     4726.4053    2.04   2.93487
   3   3   2  8  1  o      78451.0312    76099.7656    2.19   2.87157
   2   3   3  8  1  o     139189.4688   135047.0469    2.23   2.87025
   3   2   3  8  1  o      61222.1289    59395.7695    2.26   2.86974
   3   3   2  8  1  o          0.0000    76099.7656    2.19   2.87157
   2   3   3  8  1  o          0.0000   135047.0469    2.23   2.87025
   3   2   3  8  1  o          0.0000    59395.7695    2.26   2.86974
   2   4   2  8  1  o       2949.9314     2743.0417  359.69   2.74996
   4   2   2  8  1  o        647.1575      601.0302    1.01   2.74887
   2   2   4  8  1  o       1532.6096     1423.9877    0.88   2.74611
   2   4   2  8  1  o          0.0000     2743.0417  359.69   2.74996
   4   2   2  8  1  o          0.0000      601.0302    1.01   2.74887
   2   2   4  8  1  o          0.0000     1423.9877    0.88   2.74611
   4   3   0  4  1  o      17186.6699    17467.4551    3.45   2.69465
   0   4   3  4  1  o        156.8293      157.8049  358.07   2.69329
   3   0   4  4  1  o      25960.9277    25693.6660    3.08   2.69041
   4   3   0  4  1  o          0.0000    17467.4551    3.45   2.69465
   0   4   3  4  1  o          0.0000      157.8049  358.07   2.69329
   3   0   4  4  1  o          0.0000    25693.6660    3.08   2.69041
   3   4   1  8  1  o      16550.7207    16452.6328  180.78   2.64265
   4   3   1  8  1  o        940.5498      934.4495  182.49   2.64209
   1   4   3  8  1  o      12472.9678    12382.8203  180.39   2.64101
   4   1   3  8  1  o      11437.9414    11351.6748  182.39   2.63981
   1   3   4  8  1  o      15611.4180    15495.1562  182.20   2.63902
   3   1   4  8  1  o      15999.3984    15884.2979  181.20   2.63838
   3   4   1  8  1  o          0.0000    16452.6328  180.78   2.64265
   4   3   1  8  1  o          0.0000      934.4495  182.49   2.64209
   1   4   3  8  1  o          0.0000    12382.8203  180.39   2.64101
   4   1   3  8  1  o          0.0000    11351.6748  182.39   2.63981
   1   3   4  8  1  o          0.0000    15495.1562  182.20   2.63902
   3   1   4  8  1  o          0.0000    15884.2979  181.20   2.63838
   1   5   1  8  1  o        195.0787      197.7007  176.10   2.59390
   5   1   1  8  1  o       4671.5967     4644.5718    2.11   2.59207
   3   3   3  8  1  o       7155.7080     7036.4912  182.86   2.59113
   1   5   1  8  1  o          0.0000      197.7007  176.10   2.59390
   1   1   5  8  1  o        246.4287      230.4677    8.69   2.58744
   5   1   1  8  1  o          0.0000     4644.5718    2.11   2.59207
   3   3   3  8  1  o          0.0000     7036.4912  182.86   2.59113
   1   1   5  8  1  o          0.0000      230.4677    8.69   2.58744
   2   5   0  4  1  o      19426.3242    20826.8711    0.96   2.50292
   3   4   2  8  1  o       6007.2329     6331.1855  182.83   2.50161
   4   3   2  8  1  o        315.3351      330.3320    2.87   2.50113
   2   4   3  8  1  o        404.4710      421.6376    0.40   2.50074
   5   0   2  4  1  o      15205.3213    15807.1787    4.09   2.50051
   4   2   3  8  1  o          8.6961        8.9750   16.12   2.49992
   2   3   4  8  1  o       4536.9956     4634.5308    2.14   2.49904
   3   2   4  8  1  o         16.2755       16.5606  181.39   2.49870
   0   2   5  4  1  o       5589.1738     5591.3838    4.11   2.49714
   2   5   0  4  1  o          0.0000    20826.8711    0.96   2.50292
   3   4   2  8  1  o          0.0000     6331.1855  182.83   2.50161
   4   3   2  8  1  o          0.0000      330.3320    2.87   2.50113
   2   4   3  8  1  o          0.0000      421.6376    0.40   2.50074
   5   0   2  4  1  o          0.0000    15807.1787    4.09   2.50051
   4   2   3  8  1  o          0.0000        8.9750   16.12   2.49992
   2   3   4  8  1  o          0.0000     4634.5308    2.14   2.49904
   3   2   4  8  1  o          0.0000       16.5606  181.39   2.49870
   0   2   5  4  1  o          0.0000     5591.3838    4.11   2.49714
   2   5   1  8  1  o        422.3628      436.4783    8.87   2.46063
   1   5   2  8  1  o        320.0965      330.1800  174.32   2.46013
   5   2   1  8  1  o       3551.6323     3647.6790  182.74   2.45926
   5   1   2  8  1  o      11141.4180    11391.8096    2.16   2.45857
   1   2   5  8  1  o       2110.7559     2087.1663    3.01   2.45530
   2   1   5  8  1  o       1527.9675     1506.9561    2.01   2.45511
   2   5   1  8  1  o          0.0000      436.4783    8.87   2.46063
   1   5   2  8  1  o          0.0000      330.1800  174.32   2.46013
   5   2   1  8  1  o          0.0000     3647.6790  182.74   2.45926
   5   1   2  8  1  o          0.0000    11391.8096    2.16   2.45857
   1   2   5  8  1  o          0.0000     2087.1663    3.01   2.45530
   2   1   5  8  1  o          0.0000     1506.9561    2.01   2.45511
   4   4   0  4  1  o     169645.6719   165606.8125    2.67   2.38202
   0   4   4  4  1  o      83413.9453    81249.1875    3.93   2.37962
   4   0   4  4  1  o     129892.3594   126497.9219    3.02   2.37868
   4   4   0  4  1  o          0.0000   165606.8125    2.67   2.38202
   0   4   4  4  1  o          0.0000    81249.1875    3.93   2.37962
   4   0   4  4  1  o          0.0000   126497.9219    3.02   2.37868
   2   5   2  8  1  o       5375.1118     5083.3296  181.12   2.34556
   4   4   1  8  1  o       1864.9380     1763.8170    1.50   2.34548
   5   2   2  8  1  o         66.9733       63.4302    1.12   2.34438
   1   4   4  8  1  o       4001.9290     3798.0811  184.75   2.34333
   4   1   4  8  1  o      20718.9062    19706.4180  182.25   2.34249
   2   2   5  8  1  o        518.3928      494.8048    1.22   2.34137
   2   5   2  8  1  o          0.0000     5083.3296  181.12   2.34556
   4   4   1  8  1  o          0.0000     1763.8170    1.50   2.34548
   5   2   2  8  1  o          0.0000       63.4302    1.12   2.34438
   1   4   4  8  1  o          0.0000     3798.0811  184.75   2.34333
   4   1   4  8  1  o          0.0000    19706.4180  182.25   2.34249
   2   2   5  8  1  o          0.0000      494.8048    1.22   2.34137
   3   4   3  8  1  o       2753.7717     2927.2820    0.62   2.30961
   4   3   3  8  1  o       1130.3479     1205.5183    3.36   2.30924
   3   3   4  8  1  o       3497.0718     3762.7966  180.69   2.30828
   3   4   3  8  1  o          0.0000     2927.2820    0.62   2.30961
   4   3   3  8  1  o          0.0000     1205.5183    3.36   2.30924
   3   3   4  8  1  o          0.0000     3762.7966  180.69   2.30828
   3   5   1  8  1  o       2977.1018     4257.3813    2.61   2.27791
   5   3   1  8  1  o       4766.3120     6893.5039  182.27   2.27708
   1   5   3  8  1  o       3135.7024     4549.4570    1.49   2.27685
   5   1   3  8  1  o         15.4945       22.8748  162.36   2.27562
   1   3   5  8  1  o       1396.3536     2110.4712  184.31   2.27394
   3   1   5  8  1  o         63.5343       96.5587   10.80   2.27353
   3   5   1  8  1  o          0.0000     4257.3813    2.61   2.27791
   5   3   1  8  1  o          0.0000     6893.5039  182.27   2.27708
   1   5   3  8  1  o          0.0000     4549.4570    1.49   2.27685
   5   1   3  8  1  o          0.0000       22.8748  162.36   2.27562
   1   3   5  8  1  o          0.0000     2110.4712  184.31   2.27394
   3   1   5  8  1  o          0.0000       96.5587   10.80   2.27353
   0   6   0  2  1  o        100.1073      126.3885  179.37   2.24668
   4   4   2  8  1  o       3427.6650     4323.2773    0.93   2.24519
   6   0   0  2  1  o        532.8235      672.2663  186.31   2.24490
   2   4   4  8  1  o        838.3428     1061.1849    2.47   2.24368
   4   2   4  8  1  o       1325.6705     1682.4697  180.24   2.24309
   0   6   0  2  1  o          0.0000      126.3885  179.37   2.24668
   0   0   6  2  1  o        618.5145      801.1783  188.15   2.24039
   4   4   2  8  1  o          0.0000     4323.2773    0.93   2.24519
   6   0   0  2  1  o          0.0000      672.2663  186.31   2.24490
   2   4   4  8  1  o          0.0000     1061.1849    2.47   2.24368
   4   2   4  8  1  o          0.0000     1682.4697  180.24   2.24309
   0   0   6  2  1  o          0.0000      801.1783  188.15   2.24039
   0   6   1  4  1  o       1515.4680     2484.2815  180.05   2.21595
   6   1   0  4  1  o       1736.3462     2761.5891    4.26   2.21441
   0   6   1  4  1  o          0.0000     2484.2815  180.05   2.21595
   1   0   6  4  1  o       4588.4648     6532.0293    3.05   2.21003
   6   1   0  4  1  o          0.0000     2761.5891    4.26   2.21441
   1   0   6  4  1  o          0.0000     6532.0293    3.05   2.21003
   1   6   1  8  1  o        690.3539      671.1840   15.93   2.18655
   3   5   2  8  1  o       3198.9641     3108.4714  180.22   2.18570
   2   5   3  8  1  o      17223.0234    16735.3574    2.29   2.18512
   5   3   2  8  1  o      13229.1777    12855.0244    2.56   2.18497
   6   1   1  8  1  o       5391.5820     5239.1187  177.05   2.18496
   5   2   3  8  1  o       8324.5830     8092.7695  180.72   2.18417
   2   3   5  8  1  o       2989.7288     2912.3789  181.92   2.18254
   3   2   5  8  1  o      37585.3750    36626.8867    1.88   2.18232
   1   6   1  8  1  o          0.0000      671.1840   15.93   2.18655
   1   1   6  8  1  o        470.4036      459.6465  169.62   2.18091
   3   5   2  8  1  o          0.0000     3108.4714  180.22   2.18570
   2   5   3  8  1  o          0.0000    16735.3574    2.29   2.18512
   5   3   2  8  1  o          0.0000    12855.0244    2.56   2.18497
   6   1   1  8  1  o          0.0000     5239.1187  177.05   2.18496
   5   2   3  8  1  o          0.0000     8092.7695  180.72   2.18417
   2   3   5  8  1  o          0.0000     2912.3789  181.92   2.18254
   3   2   5  8  1  o          0.0000    36626.8867    1.88   2.18232
   1   1   6  8  1  o          0.0000      459.6465  169.62   2.18091
   2   6   0  4  1  o       7603.3784     8716.6309    0.82   2.13122
   0   6   2  4  1  o       4271.8887     4884.4683    0.90   2.13079
   6   2   0  4  1  o       1780.7297     2023.2701  179.50   2.12987
   6   0   2  4  1  o        656.9648      743.0464  358.75   2.12927
   0   2   6  4  1  o        206.0698      226.2227    2.60   2.12601
   2   6   0  4  1  o          0.0000     8716.6309    0.82   2.13122
   2   0   6  4  1  o       2261.9045     2478.8779  359.11   2.12585
   0   6   2  4  1  o          0.0000     4884.4683    0.90   2.13079
   6   2   0  4  1  o          0.0000     2023.2701  179.50   2.12987
   6   0   2  4  1  o          0.0000      743.0464  358.75   2.12927
   0   2   6  4  1  o          0.0000      226.2227    2.60   2.12601
   2   0   6  4  1  o          0.0000     2478.8779  359.11   2.12585
   2   6   1  8  1  o       1956.8030     1809.8641  182.72   2.10493
   1   6   2  8  1  o       1694.6608     1565.3402    2.02   2.10462
   4   5   0  4  1  o       4825.4277     4456.5830  184.82   2.10459
   6   2   1  8  1  o      10858.4551     9988.1309  183.16   2.10363
   4   4   3  8  1  o       3321.8931     3051.2532  179.73   2.10329
   6   1   2  8  1  o        291.8510      267.9699  358.10   2.10320
   3   4   4  8  1  o       7095.7993     6497.7300  184.39   2.10256
   4   3   4  8  1  o      16867.8672    15427.4043  182.51   2.10228
   5   0   4  4  1  o      16474.6641    15044.0645  181.08   2.10192
   0   4   5  4  1  o        132.5924      120.9304  175.40   2.10164
   1   2   6  8  1  o        200.5900      181.6137  359.81   2.10002
   2   1   6  8  1  o       1154.5874     1044.7668  352.39   2.09989
   2   6   1  8  1  o          0.0000     1809.8641  182.72   2.10493
   1   6   2  8  1  o          0.0000     1565.3402    2.02   2.10462
   4   5   0  4  1  o          0.0000     4456.5830  184.82   2.10459
   6   2   1  8  1  o          0.0000     9988.1309  183.16   2.10363
   4   4   3  8  1  o          0.0000     3051.2532  179.73   2.10329
   6   1   2  8  1  o          0.0000      267.9699  358.10   2.10320
   3   4   4  8  1  o          0.0000     6497.7300  184.39   2.10256
   4   3   4  8  1  o          0.0000    15427.4043  182.51   2.10228
   5   0   4  4  1  o          0.0000    15044.0645  181.08   2.10192
   0   4   5  4  1  o          0.0000      120.9304  175.40   2.10164
   1   2   6  8  1  o          0.0000      181.6137  359.81   2.10002
   2   1   6  8  1  o          0.0000     1044.7668  352.39   2.09989
   4   5   1  8  1  o       1588.0997     1359.0259  178.70   2.07926
   5   4   1  8  1  o       6327.7236     5424.5947    1.03   2.07890
   1   5   4  8  1  o      10180.5146     8784.9502    1.70   2.07776
   5   1   4  8  1  o       3003.2803     2607.8772    4.31   2.07682
   1   4   5  8  1  o         25.4287       22.1301   11.04   2.07651
   4   1   5  8  1  o        364.7910      318.8806  187.20   2.07592
   4   5   1  8  1  o          0.0000     1359.0259  178.70   2.07926
   5   4   1  8  1  o          0.0000     5424.5947    1.03   2.07890
   1   5   4  8  1  o          0.0000     8784.9502    1.70   2.07776
   5   1   4  8  1  o          0.0000     2607.8772    4.31   2.07682
   1   4   5  8  1  o          0.0000       22.1301   11.04   2.07651
   4   1   5  8  1  o          0.0000      318.8806  187.20   2.07592
   3   5   3  8  1  o       3535.0657     3667.4875  182.65   2.05415
   5   3   3  8  1  o        615.6017      639.2676  182.08   2.05354
   3   3   5  8  1  o       2915.6978     3030.1248    0.31   2.05200
   3   5   3  8  1  o          0.0000     3667.4875  182.65   2.05415
   5   3   3  8  1  o          0.0000      639.2676  182.08   2.05354
   3   3   5  8  1  o          0.0000     3030.1248    0.31   2.05200
   2   6   2  8  1  o        526.5403      503.3013  181.12   2.03154
   6   2   2  8  1  o         15.0213       14.4317  357.10   2.03037
   2   2   6  8  1  o        217.5655      213.8480  181.27   2.02739
   2   6   2  8  1  o          0.0000      503.3013  181.12   2.03154
   6   2   2  8  1  o          0.0000       14.4317  357.10   2.03037
   2   2   6  8  1  o          0.0000      213.8480  181.27   2.02739
   4   5   2  8  1  o        596.9605      719.3535  182.79   2.00843
   0   6   3  4  1  o       5149.0156     6203.2817  182.95   2.00836
   6   3   0  4  1  o       1197.5397     1441.9088    4.15   2.00822
   5   4   2  8  1  o       5110.4604     6150.2788  185.78   2.00811
   2   5   4  8  1  o       3935.5381     4716.4014  181.81   2.00735
   5   2   4  8  1  o        281.5339      335.5189  359.92   2.00661
   2   4   5  8  1  o         43.8806       52.1142    1.41   2.00622
   4   2   5  8  1  o       7883.2861     9323.0029  182.54   2.00580
   3   0   6  4  1  o          3.2052        3.7402  192.38   2.00467
   4   5   2  8  1  o          0.0000      719.3535  182.79   2.00843
   0   6   3  4  1  o          0.0000     6203.2817  182.95   2.00836
   6   3   0  4  1  o          0.0000     1441.9088    4.15   2.00822
   5   4   2  8  1  o          0.0000     6150.2788  185.78   2.00811
   2   5   4  8  1  o          0.0000     4716.4014  181.81   2.00735
   5   2   4  8  1  o          0.0000      335.5189  359.92   2.00661
   2   4   5  8  1  o          0.0000       52.1142    1.41   2.00622
   4   2   5  8  1  o          0.0000     9323.0029  182.54   2.00580
   3   0   6  4  1  o          0.0000        3.7402  192.38   2.00467
   3   6   1  8  1  o       2494.2734     2184.3784   10.92   1.98710
   1   6   3  8  1  o      11941.8486    10411.1133  183.49   1.98640
   6   3   1  8  1  o      15379.4990    13390.9941  182.90   1.98618
   6   1   3  8  1  o       1938.4628     1680.2976    5.64   1.98521
   1   3   6  8  1  o       4369.0142     3771.3174    5.54   1.98314
   3   1   6  8  1  o       1539.9764     1329.2678  355.37   1.98286
   3   6   1  8  1  o          0.0000     2184.3784   10.92   1.98710
   1   6   3  8  1  o          0.0000    10411.1133  183.49   1.98640
   6   3   1  8  1  o          0.0000    13390.9941  182.90   1.98618
   6   1   3  8  1  o          0.0000     1680.2976    5.64   1.98521
   1   3   6  8  1  o          0.0000     3771.3174    5.54   1.98314
   3   1   6  8  1  o          0.0000     1329.2678  355.37   1.98286
   4   4   4  8  1  o      11476.6602    11933.2959  186.35   1.94335
   4   4   4  8  1  o          0.0000    11933.2959  186.35   1.94335
   3   6   2  8  1  o         79.1594       67.0581  179.91   1.92501
   2   6   3  8  1  o       5092.6772     4309.9482  182.75   1.92461
   6   3   2  8  1  o         48.6524       41.1404  191.10   1.92417
   6   2   3  8  1  o      11249.2607     9506.0459  184.60   1.92361
   2   3   6  8  1  o      11847.7373    10020.5938  183.79   1.92164
   3   2   6  8  1  o        606.3989      513.0225  359.69   1.92148
   3   6   2  8  1  o          0.0000       67.0581  179.91   1.92501
   2   6   3  8  1  o          0.0000     4309.9482  182.75   1.92461
   6   3   2  8  1  o          0.0000       41.1404  191.10   1.92417
   6   2   3  8  1  o          0.0000     9506.0459  184.60   1.92361
   2   3   6  8  1  o          0.0000    10020.5938  183.79   1.92164
   3   2   6  8  1  o          0.0000      513.0225  359.69   1.92148
   4   5   3  8  1  o       2260.0762     2289.5161    4.60   1.90493
   5   4   3  8  1  o         69.8543       71.1191  181.79   1.90465
   3   5   4  8  1  o       8437.4688     8632.6270    1.58   1.90439
   5   3   4  8  1  o       1736.1493     1792.2612    5.41   1.90391
   3   4   5  8  1  o       7215.9800     7515.9004    1.09   1.90343
   4   3   5  8  1  o          7.4545        7.7948   98.48   1.90322
   4   5   3  8  1  o          0.0000     2289.5161    4.60   1.90493
   5   4   3  8  1  o          0.0000       71.1191  181.79   1.90465
   3   5   4  8  1  o          0.0000     8632.6270    1.58   1.90439
   5   3   4  8  1  o          0.0000     1792.2612    5.41   1.90391
   3   4   5  8  1  o          0.0000     7515.9004    1.09   1.90343
   4   3   5  8  1  o          0.0000        7.7948   98.48   1.90322
   1   7   1  8  1  o       6324.5835     7291.5376  181.71   1.88746
   5   5   1  8  1  o          2.5509        2.9252  221.43   1.88675
   7   1   1  8  1  o      14933.3203    17031.0859    2.71   1.88605
   1   5   5  8  1  o        808.9969      914.9196  183.00   1.88496
   5   1   5  8  1  o       2480.2700     2790.3662  182.99   1.88426
   1   7   1  8  1  o          0.0000     7291.5376  181.71   1.88746
   1   1   7  8  1  o       8675.3340     9643.6318    2.85   1.88248
   5   5   1  8  1  o          0.0000        2.9252  221.43   1.88675
   7   1   1  8  1  o          0.0000    17031.0859    2.71   1.88605
   1   5   5  8  1  o          0.0000      914.9196  183.00   1.88496
   5   1   5  8  1  o          0.0000     2790.3662  182.99   1.88426
   1   1   7  8  1  o          0.0000     9643.6318    2.85   1.88248
   4   6   0  4  1  o       6431.8672     7202.7495  180.82   1.86890
   6   4   0  4  1  o      29712.1836    33355.1680    1.56   1.86833
   0   6   4  4  1  o        596.7594      671.5672    1.21   1.86774
   6   0   4  4  1  o      13499.1826    15249.9854  180.37   1.86671
   0   4   6  4  1  o       1376.5482     1559.9200  178.16   1.86572
   4   0   6  4  1  o      12013.3662    13629.5469    1.68   1.86527
   4   6   0  4  1  o          0.0000     7202.7495  180.82   1.86890
   6   4   0  4  1  o          0.0000    33355.1680    1.56   1.86833
   0   6   4  4  1  o          0.0000      671.5672    1.21   1.86774
   6   0   4  4  1  o          0.0000    15249.9854  180.37   1.86671
   0   4   6  4  1  o          0.0000     1559.9200  178.16   1.86572
   4   0   6  4  1  o          0.0000    13629.5469    1.68   1.86527
   2   7   0  4  1  o        417.7911      440.8680  175.82   1.85152
   4   6   1  8  1  o          2.4531        2.5761  320.09   1.85109
   6   4   1  8  1  o       1086.8456     1134.1438    0.27   1.85054
   1   6   4  8  1  o         45.6145       47.3259  180.98   1.85004
   7   0   2  4  1  o      11546.8818    11959.5430  182.61   1.84989
   6   1   4  8  1  o       8755.7363     8984.3154  181.89   1.84907
   1   4   6  8  1  o       1249.4080     1267.7314  185.51   1.84808
   4   1   6  8  1  o       6178.2603     6240.1328  181.81   1.84766
   2   7   0  4  1  o          0.0000      440.8680  175.82   1.85152
   0   2   7  4  1  o          5.1018        5.1066  281.51   1.84684
   4   6   1  8  1  o          0.0000        2.5761  320.09   1.85109
   6   4   1  8  1  o          0.0000     1134.1438    0.27   1.85054
   1   6   4  8  1  o          0.0000       47.3259  180.98   1.85004
   7   0   2  4  1  o          0.0000    11959.5430  182.61   1.84989
   6   1   4  8  1  o          0.0000     8984.3154  181.89   1.84907
   1   4   6  8  1  o          0.0000     1267.7314  185.51   1.84808
   4   1   6  8  1  o          0.0000     6240.1328  181.81   1.84766
   0   2   7  4  1  o          0.0000        5.1066  281.51   1.84684
   2   7   1  8  1  o      17720.6543    16419.0293  182.60   1.83421
   1   7   2  8  1  o      31535.7168    29204.4023    2.70   1.83400
   5   5   2  8  1  o          9.8920        9.1458  324.94   1.83335
   3   6   3  8  1  o      10544.9375     9748.2402  184.00   1.83331
   7   2   1  8  1  o       1475.0690     1362.4921    8.26   1.83300
   7   1   2  8  1  o       1512.4932     1395.9576  358.93   1.83271
   6   3   3  8  1  o      42163.8281    38901.0977  181.99   1.83258
   2   5   5  8  1  o       9441.8301     8693.6025  180.85   1.83192
   5   2   5  8  1  o       5061.8652     4651.7715    2.51   1.83135
   3   3   6  8  1  o      11368.5010    10422.5293  183.43   1.83074
   1   2   7  8  1  o       1544.4473     1409.2368  184.43   1.82972
   2   7   1  8  1  o          0.0000    16419.0293  182.60   1.83421
   2   1   7  8  1  o       9653.8672     8805.0078    3.85   1.82964
   1   7   2  8  1  o          0.0000    29204.4023    2.70   1.83400
   5   5   2  8  1  o          0.0000        9.1458  324.94   1.83335
   3   6   3  8  1  o          0.0000     9748.2402  184.00   1.83331
   7   2   1  8  1  o          0.0000     1362.4921    8.26   1.83300
   7   1   2  8  1  o          0.0000     1395.9576  358.93   1.83271
   6   3   3  8  1  o          0.0000    38901.0977  181.99   1.83258
   2   5   5  8  1  o          0.0000     8693.6025  180.85   1.83192
   5   2   5  8  1  o          0.0000     4651.7715    2.51   1.83135
   3   3   6  8  1  o          0.0000    10422.5293  183.43   1.83074
   1   2   7  8  1  o          0.0000     1409.2368  184.43   1.82972
   2   1   7  8  1  o          0.0000     8805.0078    3.85   1.82964
   4   6   2  8  1  o       3689.9314     3447.7478  180.97   1.80058
   6   4   2  8  1  o         55.5853       52.7452  174.39   1.80008
   2   6   4  8  1  o       3173.2776     3036.0557  181.03   1.79981
   6   2   4  8  1  o       1446.8735     1419.4296  359.56   1.79899
   2   4   6  8  1  o       1306.3837     1321.1388  178.88   1.79800
   4   2   6  8  1  o         11.5482       11.7870  352.42   1.79770
   4   6   2  8  1  o          0.0000     3447.7478  180.97   1.80058
   6   4   2  8  1  o          0.0000       52.7452  174.39   1.80008
   2   6   4  8  1  o          0.0000     3036.0557  181.03   1.79981
   6   2   4  8  1  o          0.0000     1419.4296  359.56   1.79899
   2   4   6  8  1  o          0.0000     1321.1388  178.88   1.79800
   4   2   6  8  1  o          0.0000       11.7870  352.42   1.79770
   2   7   2  8  1  o       3489.6648     3980.3501  182.36   1.78503
   7   2   2  8  1  o        684.5350      764.6810  180.95   1.78392
   4   5   4  8  1  o       9583.5186    10653.9492    2.08   1.78368
   5   4   4  8  1  o        594.7396      658.1008  179.60   1.78346
   4   4   5  8  1  o       1317.3965     1439.9259  182.07   1.78289
   2   2   7  8  1  o       3755.6599     3934.3770  182.74   1.78108
   2   7   2  8  1  o          0.0000     3980.3501  182.36   1.78503
   7   2   2  8  1  o          0.0000      764.6810  180.95   1.78392
   4   5   4  8  1  o          0.0000    10653.9492    2.08   1.78368
   5   4   4  8  1  o          0.0000      658.1008  179.60   1.78346
   4   4   5  8  1  o          0.0000     1439.9259  182.07   1.78289
   2   2   7  8  1  o          0.0000     3934.3770  182.74   1.78108
   3   7   1  8  1  o        533.5469      512.2500  358.75   1.75466
   1   7   3  8  1  o        493.3647      478.9999  358.19   1.75418
   7   3   1  8  1  o       4801.5269     4711.5293  183.26   1.75372
   5   5   3  8  1  o        323.2462      317.9344  184.07   1.75362
   7   1   3  8  1  o       1210.4196     1205.6758  186.90   1.75305
   3   5   5  8  1  o        521.3389      523.7581  356.87   1.75266
   5   3   5  8  1  o       6281.5615     6360.7075    2.42   1.75228
   1   3   7  8  1  o      31859.2168    33142.4375  181.82   1.75085
   3   1   7  8  1  o        215.8301      225.2142  349.82   1.75066
   3   7   1  8  1  o          0.0000      512.2500  358.75   1.75466
   1   7   3  8  1  o          0.0000      478.9999  358.19   1.75418
   7   3   1  8  1  o          0.0000     4711.5293  183.26   1.75372
   5   5   3  8  1  o          0.0000      317.9344  184.07   1.75362
   7   1   3  8  1  o          0.0000     1205.6758  186.90   1.75305
   3   5   5  8  1  o          0.0000      523.7581  356.87   1.75266
   5   3   5  8  1  o          0.0000     6360.7075    2.42   1.75228
   1   3   7  8  1  o          0.0000    33142.4375  181.82   1.75085
   3   1   7  8  1  o          0.0000      225.2142  349.82   1.75066
   6   5   0  4  1  o       5261.0469     4728.4082  183.31   1.72514
   4   6   3  8  1  o         29.1441       26.2392  168.99   1.72488
   3   6   4  8  1  o        780.8499      704.9044    0.87   1.72448
   6   4   3  8  1  o        154.5981      139.6078  359.39   1.72443
   0   6   5  4  1  o         69.4965       62.9601  209.53   1.72396
   6   3   4  8  1  o      11063.0352    10028.8994  181.58   1.72387
   3   4   6  8  1  o       2450.2000     2236.7507    0.63   1.72289
   4   3   6  8  1  o          4.2038        3.8418  323.93   1.72273
   5   0   6  4  1  o      24057.4004    22017.9199  182.65   1.72253
   6   5   0  4  1  o          0.0000     4728.4082  183.31   1.72514
   4   6   3  8  1  o          0.0000       26.2392  168.99   1.72488
   3   6   4  8  1  o          0.0000      704.9044    0.87   1.72448
   6   4   3  8  1  o          0.0000      139.6078  359.39   1.72443
   0   6   5  4  1  o          0.0000       62.9601  209.53   1.72396
   6   3   4  8  1  o          0.0000    10028.8994  181.58   1.72387
   3   4   6  8  1  o          0.0000     2236.7507    0.63   1.72289
   4   3   6  8  1  o          0.0000        3.8418  323.93   1.72273
   5   0   6  4  1  o          0.0000    22017.9199  182.65   1.72253
   3   7   2  8  1  o      60715.1211    58319.8086  181.96   1.71147
   5   6   1  8  1  o       6000.5430     5764.2437  359.69   1.71135
   2   7   3  8  1  o      38110.9102    36613.2852  182.63   1.71119
   6   5   1  8  1  o       1875.0393     1801.4176  357.80   1.71111
   7   3   2  8  1  o      20105.5703    19318.1270  182.08   1.71059
   7   2   3  8  1  o      24140.8301    23193.7891  181.86   1.71020
   1   6   5  8  1  o       5935.6377     5702.3125  183.33   1.71001
   6   1   5  8  1  o        228.9722      219.8276  351.10   1.70925
   1   5   6  8  1  o         17.7436       17.0331  341.89   1.70916
   5   1   6  8  1  o        225.3406      216.1408  353.58   1.70864
   2   3   7  8  1  o      42558.3086    40773.7148  182.62   1.70809
   3   2   7  8  1  o      15328.6357    14681.9395  181.34   1.70798
   3   7   2  8  1  o          0.0000    58319.8086  181.96   1.71147
   5   6   1  8  1  o          0.0000     5764.2437  359.69   1.71135
   2   7   3  8  1  o          0.0000    36613.2852  182.63   1.71119
   6   5   1  8  1  o          0.0000     1801.4176  357.80   1.71111
   7   3   2  8  1  o          0.0000    19318.1270  182.08   1.71059
   7   2   3  8  1  o          0.0000    23193.7891  181.86   1.71020
   1   6   5  8  1  o          0.0000     5702.3125  183.33   1.71001
   6   1   5  8  1  o          0.0000      219.8276  351.10   1.70925
   1   5   6  8  1  o          0.0000       17.0331  341.89   1.70916
   5   1   6  8  1  o          0.0000      216.1408  353.58   1.70864
   2   3   7  8  1  o          0.0000    40773.7148  182.62   1.70809
   3   2   7  8  1  o          0.0000    14681.9395  181.34   1.70798
   0   8   0  2  1  o      57698.5781    49684.4883    2.90   1.68501
   8   0   0  2  1  o      44029.1953    38439.2695    1.78   1.68368
   0   8   0  2  1  o          0.0000    49684.4883    2.90   1.68501
   0   0   8  2  1  o      51742.2539    47036.8867    2.22   1.68029
   8   0   0  2  1  o          0.0000    38439.2695    1.78   1.68368
   0   0   8  2  1  o          0.0000    47036.8867    2.22   1.68029
   0   8   1  4  1  o        384.0885      370.9882  180.73   1.67193
   4   7   0  4  1  o       3532.6216     3412.5430  184.95   1.67167
   5   6   2  8  1  o        217.8721      210.4608  184.01   1.67120
   6   5   2  8  1  o          2.8594        2.7618    4.51   1.67098
   8   1   0  4  1  o       4906.3481     4737.7188  184.60   1.67070
   2   6   5  8  1  o        276.4114      266.6939  180.38   1.67011
   7   0   4  4  1  o         36.3247       35.0302  202.47   1.66985
   6   2   5  8  1  o       2641.7314     2545.4385  180.44   1.66946
   2   5   6  8  1  o        650.7032      626.7663    4.34   1.66932
   5   2   6  8  1  o        581.7358      559.6953  179.84   1.66889
   0   4   7  4  1  o       6747.9746     6483.9712    1.11   1.66847
   0   8   1  4  1  o          0.0000      370.9882  180.73   1.67193
   4   7   0  4  1  o          0.0000     3412.5430  184.95   1.67167
   1   0   8  4  1  o      82771.0859    79235.0469  181.62   1.66737
   5   6   2  8  1  o          0.0000      210.4608  184.01   1.67120
   6   5   2  8  1  o          0.0000        2.7618    4.51   1.67098
   8   1   0  4  1  o          0.0000     4737.7188  184.60   1.67070
   2   6   5  8  1  o          0.0000      266.6939  180.38   1.67011
   7   0   4  4  1  o          0.0000       35.0302  202.47   1.66985
   6   2   5  8  1  o          0.0000     2545.4385  180.44   1.66946
   2   5   6  8  1  o          0.0000      626.7663    4.34   1.66932
   5   2   6  8  1  o          0.0000      559.6953  179.84   1.66889
   0   4   7  4  1  o          0.0000     6483.9712    1.11   1.66847
   1   0   8  4  1  o          0.0000    79235.0469  181.62   1.66737
   1   8   1  8  1  o       1186.7474     1115.7562    2.17   1.65919
   4   7   1  8  1  o       4284.4619     4029.4456    1.86   1.65890
   7   4   1  8  1  o       2383.4319     2243.7876    1.56   1.65824
   1   7   4  8  1  o       9889.7021     9312.0693    2.08   1.65813
   8   1   1  8  1  o        282.2493      265.8664  180.80   1.65794
   5   5   4  8  1  o       2833.6975     2670.8816  183.10   1.65766
   4   5   5  8  1  o        481.0544      453.9351    3.87   1.65720
   7   1   4  8  1  o      14014.9893    13225.6543    2.52   1.65718
   5   4   5  8  1  o       5084.7168     4800.4551  180.96   1.65702
   1   4   7  8  1  o       6157.2563     5836.5400    0.92   1.65581
   4   1   7  8  1  o       5203.6074     4938.2383    3.04   1.65551
   1   8   1  8  1  o          0.0000     1115.7562    2.17   1.65919
   4   7   1  8  1  o          0.0000     4029.4456    1.86   1.65890
   1   1   8  8  1  o       4199.4727     3998.0100    2.36   1.65476
   7   4   1  8  1  o          0.0000     2243.7876    1.56   1.65824
   1   7   4  8  1  o          0.0000     9312.0693    2.08   1.65813
   8   1   1  8  1  o          0.0000      265.8664  180.80   1.65794
   5   5   4  8  1  o          0.0000     2670.8816  183.10   1.65766
   4   5   5  8  1  o          0.0000      453.9351    3.87   1.65720
   7   1   4  8  1  o          0.0000    13225.6543    2.52   1.65718
   5   4   5  8  1  o          0.0000     4800.4551  180.96   1.65702
   1   4   7  8  1  o          0.0000     5836.5400    0.92   1.65581
   4   1   7  8  1  o          0.0000     4938.2383    3.04   1.65551
   1   1   8  8  1  o          0.0000     3998.0100    2.36   1.65476
   3   7   3  8  1  o        993.9680      991.0143    4.36   1.64606
   7   3   3  8  1  o       4986.4097     4990.2236    3.08   1.64528
   3   3   7  8  1  o       7289.0029     7357.1450    2.80   1.64330
   3   7   3  8  1  o          0.0000      991.0143    4.36   1.64606
   7   3   3  8  1  o          0.0000     4990.2236    3.08   1.64528
   3   3   7  8  1  o          0.0000     7357.1450    2.80   1.64330
   2   8   0  4  1  o      39267.6562    39838.5938    1.21   1.63463
   0   8   2  4  1  o       2479.3438     2513.1167  180.96   1.63443
   8   2   0  4  1  o       3167.0483     3193.2332  359.96   1.63348
   4   6   4  8  1  o       6516.4365     6563.1885    0.55   1.63332
   8   0   2  4  1  o       3955.7385     3981.3542    1.02   1.63321
   6   4   4  8  1  o         36.4031       36.5674  191.60   1.63294
   4   4   6  8  1  o       2097.1604     2090.2092  181.59   1.63197
   2   8   0  4  1  o          0.0000    39838.5938    1.21   1.63463
   0   2   8  4  1  o       1499.7394     1471.0197    1.34   1.63039
   0   8   2  4  1  o          0.0000     2513.1167  180.96   1.63443
   2   0   8  4  1  o      14408.8457    14120.7432  181.18   1.63031
   8   2   0  4  1  o          0.0000     3193.2332  359.96   1.63348
   4   6   4  8  1  o          0.0000     6563.1885    0.55   1.63332
   8   0   2  4  1  o          0.0000     3981.3542    1.02   1.63321
   6   4   4  8  1  o          0.0000       36.5674  191.60   1.63294
   4   4   6  8  1  o          0.0000     2090.2092  181.59   1.63197
   0   2   8  4  1  o          0.0000     1471.0197    1.34   1.63039
   2   0   8  4  1  o          0.0000    14120.7432  181.18   1.63031
   2   8   1  8  1  o         22.1709       19.4900  178.22   1.62267
   1   8   2  8  1  o      12490.4092    10958.7598  181.45   1.62253
   4   7   2  8  1  o         36.6571       32.0418  355.93   1.62225
   2   7   4  8  1  o       3359.0869     2914.6968  183.03   1.62168
   7   4   2  8  1  o       6940.0303     6018.5195    2.73   1.62164
   8   2   1  8  1  o      16009.2471    13869.5693  182.11   1.62155
   8   1   2  8  1  o        492.0616      425.2676  183.05   1.62136
   7   2   4  8  1  o        130.2720      111.9170  179.54   1.62084
   2   4   7  8  1  o       1344.7252     1139.7628  180.67   1.61951
   4   2   7  8  1  o        363.3245      307.3573  180.52   1.61928
   2   8   1  8  1  o          0.0000       19.4900  178.22   1.62267
   1   2   8  8  1  o        791.7309      666.1569  181.28   1.61858
   2   1   8  8  1  o        760.3822      639.5382  356.16   1.61852
   1   8   2  8  1  o          0.0000    10958.7598  181.45   1.62253
   4   7   2  8  1  o          0.0000       32.0418  355.93   1.62225
   2   7   4  8  1  o          0.0000     2914.6968  183.03   1.62168
   7   4   2  8  1  o          0.0000     6018.5195    2.73   1.62164
   8   2   1  8  1  o          0.0000    13869.5693  182.11   1.62155
   8   1   2  8  1  o          0.0000      425.2676  183.05   1.62136
   7   2   4  8  1  o          0.0000      111.9170  179.54   1.62084
   2   4   7  8  1  o          0.0000     1139.7628  180.67   1.61951
   4   2   7  8  1  o          0.0000      307.3573  180.52   1.61928
   1   2   8  8  1  o          0.0000      666.1569  181.28   1.61858
   2   1   8  8  1  o          0.0000      639.5382  356.16   1.61852
   5   6   3  8  1  o         79.4593       69.6807   11.36   1.61014
   6   5   3  8  1  o        182.9879      161.0861  185.54   1.60994
   3   6   5  8  1  o      14254.7158    12689.4834  182.75   1.60940
   6   3   5  8  1  o       2704.0898     2434.0430    2.97   1.60891
   3   5   6  8  1  o         15.7959       14.2933  177.55   1.60869
   5   3   6  8  1  o        176.5587      160.9324  351.07   1.60840
   5   6   3  8  1  o          0.0000       69.6807   11.36   1.61014
   6   5   3  8  1  o          0.0000      161.0861  185.54   1.60994
   3   6   5  8  1  o          0.0000    12689.4834  182.75   1.60940
   6   3   5  8  1  o          0.0000     2434.0430    2.97   1.60891
   3   5   6  8  1  o          0.0000       14.2933  177.55   1.60869
   5   3   6  8  1  o          0.0000      160.9324  351.07   1.60840
   2   8   2  8  1  o         29.8066      622.7086  179.79   1.58833
   6   6   0  4  1  o          2.5792       91.6818  186.58   1.58802
   8   2   2  8  1  o        145.0565      145.0565  181.31   1.58728
   0   6   6  4  1  o         90.4740     1529.5664  182.21   1.58641
   6   0   6  4  1  o         29.3891      308.1357  176.31   1.58579
   2   2   8  8  1  o         41.9855      260.9218  181.14   1.58462
   2   8   2  8  1  o          0.0000      622.7086  179.79   1.58833
   6   6   0  4  1  o          0.0000       91.6818  186.58   1.58802
   8   2   2  8  1  o          0.0000      145.0565  181.31   1.58728
   0   6   6  4  1  o          0.0000     1529.5664  182.21   1.58641
   6   0   6  4  1  o          0.0000      308.1357  176.31   1.58579
   2   2   8  8  1  o          0.0000      260.9218  181.14   1.58462
   0   8   3  4  1  o       1085.3219     2068.3560  180.86   1.57718
   6   6   1  8  1  o       3046.5989     5746.5181    2.67   1.57705
   8   3   0  4  1  o       3530.4890     6449.6562  183.71   1.57663
   1   6   6  8  1  o        215.1978      364.0866  181.29   1.57552
   6   1   6  8  1  o          3.0438        4.9616  147.41   1.57493
   3   0   8  4  1  o      14152.1953    21537.2832  182.70   1.57370
   0   8   3  4  1  o          0.0000     2068.3560  180.86   1.57718
   6   6   1  8  1  o          0.0000     5746.5181    2.67   1.57705
   8   3   0  4  1  o          0.0000     6449.6562  183.71   1.57663
   1   6   6  8  1  o          0.0000      364.0866  181.29   1.57552
   6   1   6  8  1  o          0.0000        4.9616  147.41   1.57493
   3   0   8  4  1  o          0.0000    21537.2832  182.70   1.57370
   3   8   1  8  1  o       1061.1721     1274.4098    2.06   1.56682
   1   8   3  8  1  o        445.9905      531.9658    0.42   1.56648
   4   7   3  8  1  o        893.0510     1060.1396  359.59   1.56623
   3   7   4  8  1  o        232.8214      274.8925  181.26   1.56593
   8   3   1  8  1  o      12034.2295    14201.3730    1.22   1.56590
   7   4   3  8  1  o        125.5897      147.6374  183.52   1.56567
   8   1   3  8  1  o       8953.1670    10481.6621    1.66   1.56542
   7   3   4  8  1  o       6250.8701     7299.0557    2.20   1.56526
   3   4   7  8  1  o        637.0071      730.9648  180.19   1.56397
   4   3   7  8  1  o       1314.1115     1505.9323  183.42   1.56385
   1   3   8  8  1  o       9036.9258    10288.1709    2.09   1.56321
   3   1   8  8  1  o       3596.6978     4089.6812    2.12   1.56308
   3   8   1  8  1  o          0.0000     1274.4098    2.06   1.56682
   1   8   3  8  1  o          0.0000      531.9658    0.42   1.56648
   4   7   3  8  1  o          0.0000     1060.1396  359.59   1.56623
   3   7   4  8  1  o          0.0000      274.8925  181.26   1.56593
   8   3   1  8  1  o          0.0000    14201.3730    1.22   1.56590
   7   4   3  8  1  o          0.0000      147.6374  183.52   1.56567
   8   1   3  8  1  o          0.0000    10481.6621    1.66   1.56542
   7   3   4  8  1  o          0.0000     7299.0557    2.20   1.56526
   3   4   7  8  1  o          0.0000      730.9648  180.19   1.56397
   4   3   7  8  1  o          0.0000     1505.9323  183.42   1.56385
   1   3   8  8  1  o          0.0000    10288.1709    2.09   1.56321
   3   1   8  8  1  o          0.0000     4089.6812    2.12   1.56308
   5   7   1  8  1  o       1860.0463     2133.4465    2.89   1.55608
   7   5   1  8  1  o       9202.9531    10607.0264  182.67   1.55568
   1   7   5  8  1  o        766.4716      890.9075    4.42   1.55507
   5   5   5  8  1  o         55.0067       64.3253   10.94   1.55468
   7   1   5  8  1  o       2040.3127     2401.5688  184.62   1.55429
   1   5   7  8  1  o       7250.0391     8628.1807  181.89   1.55368
   5   1   7  8  1  o       1428.9203     1713.6625  184.98   1.55329
   5   7   1  8  1  o          0.0000     2133.4465    2.89   1.55608
   7   5   1  8  1  o          0.0000    10607.0264  182.67   1.55568
   1   7   5  8  1  o          0.0000      890.9075    4.42   1.55507
   5   5   5  8  1  o          0.0000       64.3253   10.94   1.55468
   7   1   5  8  1  o          0.0000     2401.5688  184.62   1.55429
   1   5   7  8  1  o          0.0000     8628.1807  181.89   1.55368
   5   1   7  8  1  o          0.0000     1713.6625  184.98   1.55329
   6   6   2  8  1  o         43.4124       65.1147    3.84   1.54546
   2   6   6  8  1  o        688.2710     1074.6730    1.35   1.54415
   6   2   6  8  1  o          8.8291       13.9892    5.89   1.54364
   6   6   2  8  1  o          0.0000       65.1147    3.84   1.54546
   2   6   6  8  1  o          0.0000     1074.6730    1.35   1.54415
   6   2   6  8  1  o          0.0000       13.9892    5.89   1.54364
   3   8   2  8  1  o        191.3818      321.8549  176.80   1.53583
   2   8   3  8  1  o        161.9159      271.5040    1.03   1.53563
   8   3   2  8  1  o         74.7481      123.9804  357.88   1.53496
   5   6   4  8  1  o        761.6368     1262.0250  180.32   1.53491
   6   5   4  8  1  o       4308.7988     7117.2539    2.08   1.53473
   8   2   3  8  1  o       3384.8728     5585.9634  183.38   1.53468
   4   6   5  8  1  o        320.5366      527.6003    7.33   1.53455
   6   4   5  8  1  o         33.2049       54.3205  181.01   1.53423
   4   5   6  8  1  o          2.5779        4.1916  109.74   1.53393
   5   4   6  8  1  o       2614.2810     4238.1001    4.67   1.53379
   2   3   8  8  1  o          6.5373       10.3086  238.36   1.53256
   3   2   8  8  1  o         14.9873       23.5896  181.32   1.53248
   3   8   2  8  1  o          0.0000      321.8549  176.80   1.53583
   2   8   3  8  1  o          0.0000      271.5040    1.03   1.53563
   8   3   2  8  1  o          0.0000      123.9804  357.88   1.53496
   5   6   4  8  1  o          0.0000     1262.0250  180.32   1.53491
   6   5   4  8  1  o          0.0000     7117.2539    2.08   1.53473
   8   2   3  8  1  o          0.0000     5585.9634  183.38   1.53468
   4   6   5  8  1  o          0.0000      527.6003    7.33   1.53455
   6   4   5  8  1  o          0.0000       54.3205  181.01   1.53423
   4   5   6  8  1  o          0.0000        4.1916  109.74   1.53393
   5   4   6  8  1  o          0.0000     4238.1001    4.67   1.53379
   2   3   8  8  1  o          0.0000       10.3086  238.36   1.53256
   3   2   8  8  1  o          0.0000       23.5896  181.32   1.53248
   5   7   2  8  1  o       5231.1133     6928.5078  182.59   1.52571
   7   5   2  8  1  o       1790.7087     2348.7185  181.96   1.52534
   2   7   5  8  1  o        617.4981      800.2237    2.35   1.52488
   7   2   5  8  1  o        945.6190     1202.9819  184.93   1.52419
   2   5   7  8  1  o       1312.3394     1641.9250  184.00   1.52357
   5   2   7  8  1  o       1608.5747     1994.9901    4.00   1.52324
   5   7   2  8  1  o          0.0000     6928.5078  182.59   1.52571
   7   5   2  8  1  o          0.0000     2348.7185  181.96   1.52534
   2   7   5  8  1  o          0.0000      800.2237    2.35   1.52488
   7   2   5  8  1  o          0.0000     1202.9819  184.93   1.52419
   2   5   7  8  1  o          0.0000     1641.9250  184.00   1.52357
   5   2   7  8  1  o          0.0000     1994.9901    4.00   1.52324
   4   8   0  4  1  o      19701.5176    17998.8359  182.75   1.50688
   0   8   4  4  1  o        100.7931       92.3106  321.74   1.50627
   8   4   0  4  1  o       3363.3943     3082.0745  183.04   1.50617
   8   0   4  4  1  o       7197.5352     6633.0269  183.15   1.50532
   0   4   8  4  1  o       3677.8423     3444.2495  184.78   1.50374
   4   0   8  4  1  o      18335.5605    17221.8887  182.67   1.50350
   4   8   0  4  1  o          0.0000    17998.8359  182.75   1.50688
   0   8   4  4  1  o          0.0000       92.3106  321.74   1.50627
   8   4   0  4  1  o          0.0000     3082.0745  183.04   1.50617
   8   0   4  4  1  o          0.0000     6633.0269  183.15   1.50532
   0   4   8  4  1  o          0.0000     3444.2495  184.78   1.50374
   4   0   8  4  1  o          0.0000    17221.8887  182.67   1.50350
   4   8   1  8  1  o       1907.0079     1971.3595  180.87   1.49750
   1   8   4  8  1  o        517.1345      538.9719  177.12   1.49694
   8   4   1  8  1  o       2388.9595     2494.7854  181.50   1.49680
   6   6   3  8  1  o       8632.4639     9015.5605    2.91   1.49679
   4   7   4  8  1  o       3955.7607     4135.3071    3.26   1.49672
   7   4   4  8  1  o        397.1953      417.8290    5.21   1.49624
   8   1   4  8  1  o       2687.4558     2834.5642    3.80   1.49602
   3   6   6  8  1  o         69.6026       73.6091  179.02   1.49579
   6   3   6  8  1  o       2877.4802     3055.7983    2.69   1.49539
   4   4   7  8  1  o         58.6884       62.5484  354.79   1.49501
   1   4   8  8  1  o       3437.4331     3679.5796    4.04   1.49446
   4   1   8  8  1  o        691.6501      741.4321    1.78   1.49424
   4   8   1  8  1  o          0.0000     1971.3595  180.87   1.49750
   1   8   4  8  1  o          0.0000      538.9719  177.12   1.49694
   8   4   1  8  1  o          0.0000     2494.7854  181.50   1.49680
   6   6   3  8  1  o          0.0000     9015.5605    2.91   1.49679
   4   7   4  8  1  o          0.0000     4135.3071    3.26   1.49672
   7   4   4  8  1  o          0.0000      417.8290    5.21   1.49624
   8   1   4  8  1  o          0.0000     2834.5642    3.80   1.49602
   3   6   6  8  1  o          0.0000       73.6091  179.02   1.49579
   6   3   6  8  1  o          0.0000     3055.7983    2.69   1.49539
   4   4   7  8  1  o          0.0000       62.5484  354.79   1.49501
   1   4   8  8  1  o          0.0000     3679.5796    4.04   1.49446
   4   1   8  8  1  o          0.0000      741.4321    1.78   1.49424
   3   8   3  8  1  o        100.3049      104.8520  359.18   1.48804
   8   3   3  8  1  o        228.9679      236.9937  359.41   1.48725
   3   3   8  8  1  o        172.2654      173.5518    2.44   1.48524
   3   8   3  8  1  o          0.0000      104.8520  359.18   1.48804
   8   3   3  8  1  o          0.0000      236.9937  359.41   1.48725
   3   3   8  8  1  o          0.0000      173.5518    2.44   1.48524
   1   9   1  8  1  o        264.6789      251.0832  183.20   1.47957
   5   7   3  8  1  o         48.5666       45.8937  180.68   1.47883
   7   5   3  8  1  o       3428.2131     3235.0115    2.95   1.47849
   9   1   1  8  1  o          5.6970        5.3749    1.29   1.47844
   3   7   5  8  1  o       6295.7144     5935.9614  180.79   1.47825
   7   3   5  8  1  o        831.8809      783.1569  176.72   1.47769
   3   5   7  8  1  o        656.7866      617.7540    2.90   1.47705
   5   3   7  8  1  o      11282.5850    10610.7705    2.06   1.47683
   1   9   1  8  1  o          0.0000      251.0832  183.20   1.47957
   1   1   9  8  1  o        297.9091      280.5096  359.58   1.47557
   5   7   3  8  1  o          0.0000       45.8937  180.68   1.47883
   7   5   3  8  1  o          0.0000     3235.0115    2.95   1.47849
   9   1   1  8  1  o          0.0000        5.3749    1.29   1.47844
   3   7   5  8  1  o          0.0000     5935.9614  180.79   1.47825
   7   3   5  8  1  o          0.0000      783.1569  176.72   1.47769
   3   5   7  8  1  o          0.0000      617.7540    2.90   1.47705
   5   3   7  8  1  o          0.0000    10610.7705    2.06   1.47683
   1   1   9  8  1  o          0.0000      280.5096  359.58   1.47557
   4   8   2  8  1  o         30.1580       29.3677  176.05   1.47038
   2   8   4  8  1  o       7150.5640     6992.7681  181.45   1.46996
   8   4   2  8  1  o       2195.6077     2152.4885  180.76   1.46971
   8   2   4  8  1  o       1017.5604     1003.8142  179.92   1.46913
   2   4   8  8  1  o       2165.8884     2173.3010    1.73   1.46760
   4   2   8  8  1  o        243.2350      244.5337  359.40   1.46744
   4   8   2  8  1  o          0.0000       29.3677  176.05   1.47038
   2   8   4  8  1  o          0.0000     6992.7681  181.45   1.46996
   8   4   2  8  1  o          0.0000     2152.4885  180.76   1.46971
   8   2   4  8  1  o          0.0000     1003.8142  179.92   1.46913
   2   4   8  8  1  o          0.0000     2173.3010    1.73   1.46760
   4   2   8  8  1  o          0.0000      244.5337  359.40   1.46744
   2   9   0  4  1  o        442.2812      474.4191  179.94   1.46207
   6   7   0  4  1  o        491.9510      530.6370  185.54   1.46163
   9   0   2  4  1  o       1467.0201     1599.0956  188.10   1.46083
   0   6   7  4  1  o        166.5562      184.2236   11.26   1.45976
   7   0   6  4  1  o       6674.1309     7386.1626    1.37   1.45972
   2   9   0  4  1  o          0.0000      474.4191  179.94   1.46207
   0   2   9  4  1  o        622.2896      704.3157  354.27   1.45822
   6   7   0  4  1  o          0.0000      530.6370  185.54   1.46163
   9   0   2  4  1  o          0.0000     1599.0956  188.10   1.46083
   0   6   7  4  1  o          0.0000      184.2236   11.26   1.45976
   7   0   6  4  1  o          0.0000     7386.1626    1.37   1.45972
   0   2   9  4  1  o          0.0000      704.3157  354.27   1.45822
   2   9   1  8  1  o       2734.6902     3404.5706  359.17   1.45350
   1   9   2  8  1  o       1470.4532     1835.3945  359.68   1.45339
   6   7   1  8  1  o       3727.7495     4692.1797    2.83   1.45307
   7   6   1  8  1  o       4341.0015     5489.1426  183.11   1.45289
   9   2   1  8  1  o       9579.9209    12254.2715    2.29   1.45246
   9   1   2  8  1  o       1000.2916     1284.5559  180.79   1.45232
   5   6   5  8  1  o       2303.3972     2978.4768  179.61   1.45207
   6   5   5  8  1  o        699.5562      908.3502    3.86   1.45193
   1   7   6  8  1  o       1766.9259     2297.8193  184.81   1.45187
   5   5   6  8  1  o       1822.1549     2391.6157  179.25   1.45155
   1   6   7  8  1  o       1344.5046     1780.0289    2.92   1.45126
   7   1   6  8  1  o        102.7066      136.0770    5.10   1.45123
   6   1   7  8  1  o       1048.5752     1407.7098  182.96   1.45079
   2   9   1  8  1  o          0.0000     3404.5706  359.17   1.45350
   1   9   2  8  1  o          0.0000     1835.3945  359.68   1.45339
   1   2   9  8  1  o       5069.7124     7027.0059    0.98   1.44975
   2   1   9  8  1  o        706.0305      979.8116    1.19   1.44971
   6   7   1  8  1  o          0.0000     4692.1797    2.83   1.45307
   7   6   1  8  1  o          0.0000     5489.1426  183.11   1.45289
   9   2   1  8  1  o          0.0000    12254.2715    2.29   1.45246
   9   1   2  8  1  o          0.0000     1284.5559  180.79   1.45232
   5   6   5  8  1  o          0.0000     2978.4768  179.61   1.45207
   6   5   5  8  1  o          0.0000      908.3502    3.86   1.45193
   1   7   6  8  1  o          0.0000     2297.8193  184.81   1.45187
   5   5   6  8  1  o          0.0000     2391.6157  179.25   1.45155
   1   6   7  8  1  o          0.0000     1780.0289    2.92   1.45126
   7   1   6  8  1  o          0.0000      136.0770    5.10   1.45123
   6   1   7  8  1  o          0.0000     1407.7098  182.96   1.45079
   1   2   9  8  1  o          0.0000     7027.0059    0.98   1.44975
   2   1   9  8  1  o          0.0000      979.8116    1.19   1.44971
   6   6   4  8  1  o          5.3413        6.4330   19.49   1.43578
   4   6   6  8  1  o         64.6470       75.7178    7.00   1.43513
   6   4   6  8  1  o         16.0389       18.5868  198.26   1.43487
   6   6   4  8  1  o          0.0000        6.4330   19.49   1.43578
   4   6   6  8  1  o          0.0000       75.7178    7.00   1.43513
   6   4   6  8  1  o          0.0000       18.5868  198.26   1.43487
   2   9   2  8  1  o       1819.5072     1759.7987    1.20   1.42866
   4   8   3  8  1  o        822.7399      790.9552    0.61   1.42828
   6   7   2  8  1  o        686.6967      659.8807    2.39   1.42825
   7   6   2  8  1  o       4825.4497     4625.6689    0.91   1.42808
   8   5   0  4  1  o       1427.9888     1368.6641    6.12   1.42807
   3   8   4  8  1  o       1518.0219     1454.4866    3.99   1.42805
   0   8   5  4  1  o       2250.2781     2147.4009  359.87   1.42776
   9   2   2  8  1  o        910.6246      868.0502    1.07   1.42768
   8   4   3  8  1  o         65.5462       62.4740  356.60   1.42767
   8   3   4  8  1  o       3918.6294     3720.3303    3.34   1.42735
   2   7   6  8  1  o      10673.0889    10116.5596    2.59   1.42721
   7   2   6  8  1  o         18.4425       17.3769    4.16   1.42664
   2   6   7  8  1  o        660.8906      622.6221    3.88   1.42663
   6   2   7  8  1  o        372.5534      349.7298   12.01   1.42622
   3   4   8  8  1  o       6682.0913     6256.8149    3.48   1.42589
   4   3   8  8  1  o        980.0157      917.0730    2.49   1.42580
   5   0   8  4  1  o      14681.7461    13728.2910    1.46   1.42569
   2   2   9  8  1  o        265.2669      247.3209  356.93   1.42519
   2   9   2  8  1  o          0.0000     1759.7987    1.20   1.42866
   4   8   3  8  1  o          0.0000      790.9552    0.61   1.42828
   6   7   2  8  1  o          0.0000      659.8807    2.39   1.42825
   7   6   2  8  1  o          0.0000     4625.6689    0.91   1.42808
   8   5   0  4  1  o          0.0000     1368.6641    6.12   1.42807
   3   8   4  8  1  o          0.0000     1454.4866    3.99   1.42805
   0   8   5  4  1  o          0.0000     2147.4009  359.87   1.42776
   9   2   2  8  1  o          0.0000      868.0502    1.07   1.42768
   8   4   3  8  1  o          0.0000       62.4740  356.60   1.42767
   8   3   4  8  1  o          0.0000     3720.3303    3.34   1.42735
   2   7   6  8  1  o          0.0000    10116.5596    2.59   1.42721
   7   2   6  8  1  o          0.0000       17.3769    4.16   1.42664
   2   6   7  8  1  o          0.0000      622.6221    3.88   1.42663
   6   2   7  8  1  o          0.0000      349.7298   12.01   1.42622
   3   4   8  8  1  o          0.0000     6256.8149    3.48   1.42589
   4   3   8  8  1  o          0.0000      917.0730    2.49   1.42580
   5   0   8  4  1  o          0.0000    13728.2910    1.46   1.42569
   2   2   9  8  1  o          0.0000      247.3209  356.93   1.42519
   5   8   1  8  1  o       1454.4856     1355.2018  182.28   1.42057
   8   5   1  8  1  o       2534.8459     2366.1611  359.86   1.42008
   5   7   4  8  1  o       1053.3326      983.9513  184.88   1.41990
   1   8   5  8  1  o       1304.8688     1219.4269  182.41   1.41981
   4   7   5  8  1  o        370.9366      346.9283  187.55   1.41962
   7   5   4  8  1  o       5947.4126     5562.8057  183.30   1.41960
   7   4   5  8  1  o       1865.9991     1748.4966  181.52   1.41921
   8   1   5  8  1  o         34.1805       32.0567  162.61   1.41902
   4   5   7  8  1  o       1338.7679     1258.4720  184.84   1.41856
   5   4   7  8  1  o          4.7817        4.4975  350.52   1.41844
   1   5   8  8  1  o        292.5346      275.6740  184.65   1.41808
   5   1   8  8  1  o       2619.3782     2472.4089  183.39   1.41778
   5   8   1  8  1  o          0.0000     1355.2018  182.28   1.42057
   8   5   1  8  1  o          0.0000     2366.1611  359.86   1.42008
   5   7   4  8  1  o          0.0000      983.9513  184.88   1.41990
   1   8   5  8  1  o          0.0000     1219.4269  182.41   1.41981
   4   7   5  8  1  o          0.0000      346.9283  187.55   1.41962
   7   5   4  8  1  o          0.0000     5562.8057  183.30   1.41960
   7   4   5  8  1  o          0.0000     1748.4966  181.52   1.41921
   8   1   5  8  1  o          0.0000       32.0567  162.61   1.41902
   4   5   7  8  1  o          0.0000     1258.4720  184.84   1.41856
   5   4   7  8  1  o          0.0000        4.4975  350.52   1.41844
   1   5   8  8  1  o          0.0000      275.6740  184.65   1.41808
   5   1   8  8  1  o          0.0000     2472.4089  183.39   1.41778
   3   9   1  8  1  o        355.2662      346.1404  358.17   1.41294
   1   9   3  8  1  o          1.9016        1.8564  345.35   1.41269
   9   3   1  8  1  o         28.6135       28.0823  178.01   1.41206
   9   1   3  8  1  o       1622.1680     1596.9128  181.97   1.41171
   1   3   9  8  1  o          7.4905        7.5335  165.47   1.40956
   3   1   9  8  1  o       3232.7092     3254.8044  181.47   1.40946
   3   9   1  8  1  o          0.0000      346.1404  358.17   1.41294
   1   9   3  8  1  o          0.0000        1.8564  345.35   1.41269
   9   3   1  8  1  o          0.0000       28.0823  178.01   1.41206
   9   1   3  8  1  o          0.0000     1596.9128  181.97   1.41171
   1   3   9  8  1  o          0.0000        7.5335  165.47   1.40956
   3   1   9  8  1  o          0.0000     3254.8044  181.47   1.40946
   5   8   2  8  1  o       7148.6113     8559.6719    3.15   1.39735
   8   5   2  8  1  o          7.2743        8.7667   19.14   1.39689
   2   8   5  8  1  o         36.8902       44.5661  359.07   1.39672
   8   2   5  8  1  o        295.9248      361.0769    5.50   1.39600
   2   5   8  8  1  o         24.3021       30.0442   13.05   1.39508
   5   2   8  8  1  o         14.2514       17.6814  175.87   1.39483
   5   8   2  8  1  o          0.0000     8559.6719    3.15   1.39735
   8   5   2  8  1  o          0.0000        8.7667   19.14   1.39689
   2   8   5  8  1  o          0.0000       44.5661  359.07   1.39672
   8   2   5  8  1  o          0.0000      361.0769    5.50   1.39600
   2   5   8  8  1  o          0.0000       30.0442   13.05   1.39508
   5   2   8  8  1  o          0.0000       17.6814  175.87   1.39483
   3   9   2  8  1  o          0.0887        0.1183  344.71   1.39009
   2   9   3  8  1  o        200.5038      267.8618  186.96   1.38994
   6   7   3  8  1  o       5921.2461     7956.1709    2.51   1.38957
   7   6   3  8  1  o      14115.4102    19010.4785    1.53   1.38942
   9   3   2  8  1  o       3008.7383     4062.3840    0.64   1.38925
   9   2   3  8  1  o       4097.2534     5549.3838  181.20   1.38904
   3   7   6  8  1  o       6020.3652     8187.7993    2.80   1.38877
   7   3   6  8  1  o       6567.1069     8991.9961    2.04   1.38830
   3   6   7  8  1  o        554.6207      760.1847    2.99   1.38823
   6   3   7  8  1  o      10809.5605    14881.1631    1.90   1.38791
   2   3   9  8  1  o       1816.0686     2531.1458  181.39   1.38696
   3   2   9  8  1  o       2820.6384     3934.0190    0.66   1.38690
   3   9   2  8  1  o          0.0000        0.1183  344.71   1.39009
   2   9   3  8  1  o          0.0000      267.8618  186.96   1.38994
   6   7   3  8  1  o          0.0000     7956.1709    2.51   1.38957
   7   6   3  8  1  o          0.0000    19010.4785    1.53   1.38942
   9   3   2  8  1  o          0.0000     4062.3840    0.64   1.38925
   9   2   3  8  1  o          0.0000     5549.3838  181.20   1.38904
   3   7   6  8  1  o          0.0000     8187.7993    2.80   1.38877
   7   3   6  8  1  o          0.0000     8991.9961    2.04   1.38830
   3   6   7  8  1  o          0.0000      760.1847    2.99   1.38823
   6   3   7  8  1  o          0.0000    14881.1631    1.90   1.38791
   2   3   9  8  1  o          0.0000     2531.1458  181.39   1.38696
   3   2   9  8  1  o          0.0000     3934.0190    0.66   1.38690
   4   8   4  8  1  o        400.0609      542.9786    9.13   1.37498
   8   4   4  8  1  o          5.8550        7.9050  129.41   1.37444
   4   4   8  8  1  o       3876.8977     5168.3296    3.16   1.37305
   4   8   4  8  1  o          0.0000      542.9786    9.13   1.37498
   8   4   4  8  1  o          0.0000        7.9050  129.41   1.37444
   4   4   8  8  1  o          0.0000     5168.3296    3.16   1.37305
   4   9   0  4  1  o        398.9594      512.9625  176.04   1.36852
   6   6   5  8  1  o       2574.2295     3277.6436    0.15   1.36730
   9   0   4  4  1  o        653.4685      831.0242  359.95   1.36716
   5   6   6  8  1  o        226.4601      287.5891    0.68   1.36699
   6   5   6  8  1  o        319.7671      405.6626  360.00   1.36687
   0   4   9  4  1  o        433.9977      543.9352  181.88   1.36549
   4   9   0  4  1  o          0.0000      512.9625  176.04   1.36852
   6   6   5  8  1  o          0.0000     3277.6436    0.15   1.36730
   9   0   4  4  1  o          0.0000      831.0242  359.95   1.36716
   5   6   6  8  1  o          0.0000      287.5891    0.68   1.36699
   6   5   6  8  1  o          0.0000      405.6626  360.00   1.36687
   0   4   9  4  1  o          0.0000      543.9352  181.88   1.36549
   4   9   1  8  1  o        732.3657      882.3820  181.12   1.36148
   5   8   3  8  1  o         54.4979       65.3906    3.76   1.36107
   1   9   4  8  1  o       5141.5063     6168.5942  181.77   1.36106
   9   4   1  8  1  o       1345.9484     1610.0902  181.75   1.36076
   8   5   3  8  1  o       1624.2166     1940.5603  183.54   1.36064
   3   8   5  8  1  o        396.4791      473.6093  183.53   1.36062
   9   1   4  8  1  o         25.6618       30.5217  185.59   1.36018
   8   3   5  8  1  o       1248.9921     1483.1678  183.78   1.36002
   3   5   8  8  1  o       4983.4072     5866.5776  181.93   1.35910
   5   3   8  8  1  o       2450.2219     2879.7764  183.50   1.35893
   1   4   9  8  1  o        351.4968      411.6223  359.75   1.35853
   4   1   9  8  1  o       1751.1744     2047.7013    2.20   1.35837
   4   9   1  8  1  o          0.0000      882.3820  181.12   1.36148
   5   8   3  8  1  o          0.0000       65.3906    3.76   1.36107
   1   9   4  8  1  o          0.0000     6168.5942  181.77   1.36106
   9   4   1  8  1  o          0.0000     1610.0902  181.75   1.36076
   8   5   3  8  1  o          0.0000     1940.5603  183.54   1.36064
   3   8   5  8  1  o          0.0000      473.6093  183.53   1.36062
   9   1   4  8  1  o          0.0000       30.5217  185.59   1.36018
   8   3   5  8  1  o          0.0000     1483.1678  183.78   1.36002
   3   5   8  8  1  o          0.0000     5866.5776  181.93   1.35910
   5   3   8  8  1  o          0.0000     2879.7764  183.50   1.35893
   1   4   9  8  1  o          0.0000      411.6223  359.75   1.35853
   4   1   9  8  1  o          0.0000     2047.7013    2.20   1.35837
   3   9   3  8  1  o       1607.9604     1820.1187  179.53   1.35436
   7   7   1  8  1  o        754.7985      853.5703    3.53   1.35423
   9   3   3  8  1  o        807.5970      908.7378    1.66   1.35358
   5   7   5  8  1  o        682.8566      768.3262  184.24   1.35357
   7   5   5  8  1  o        259.4948      291.3914    9.50   1.35331
   1   7   7  8  1  o      12497.5068    13989.8975    1.78   1.35291
   5   5   7  8  1  o        674.2066      753.1745    5.00   1.35265
   7   1   7  8  1  o       1787.4604     1992.6818  178.99   1.35239
   3   3   9  8  1  o       1647.2140     1824.3203    0.80   1.35160
   3   9   3  8  1  o          0.0000     1820.1187  179.53   1.35436
   7   7   1  8  1  o          0.0000      853.5703    3.53   1.35423
   9   3   3  8  1  o          0.0000      908.7378    1.66   1.35358
   5   7   5  8  1  o          0.0000      768.3262  184.24   1.35357
   7   5   5  8  1  o          0.0000      291.3914    9.50   1.35331
   1   7   7  8  1  o          0.0000    13989.8975    1.78   1.35291
   5   5   7  8  1  o          0.0000      753.1745    5.00   1.35265
   7   1   7  8  1  o          0.0000     1992.6818  178.99   1.35239
   3   3   9  8  1  o          0.0000     1824.3203    0.80   1.35160
   0  10   0  2  1  o       1712.4125     1829.2555  181.08   1.34801
   6   8   0  4  1  o      14430.0400    15343.4141  182.32   1.34763
   8   6   0  4  1  o        350.6740      371.4917    3.40   1.34733
  10   0   0  2  1  o       6583.1030     6939.9502  181.35   1.34694
   0   8   6  4  1  o      14199.8779    14912.0459    1.01   1.34665
   8   0   6  4  1  o       1833.3716     1907.7520  181.92   1.34597
   0   6   8  4  1  o       2459.7161     2546.2063  181.54   1.34559
   6   0   8  4  1  o       4089.1414     4210.1309    2.85   1.34521
   0  10   0  2  1  o          0.0000     1829.2555  181.08   1.34801
   6   8   0  4  1  o          0.0000    15343.4141  182.32   1.34763
   0   0  10  2  1  o       1409.7219     1431.1320    3.27   1.34423
   8   6   0  4  1  o          0.0000      371.4917    3.40   1.34733
  10   0   0  2  1  o          0.0000     6939.9502  181.35   1.34694
   0   8   6  4  1  o          0.0000    14912.0459    1.01   1.34665
   8   0   6  4  1  o          0.0000     1907.7520  181.92   1.34597
   0   6   8  4  1  o          0.0000     2546.2063  181.54   1.34559
   6   0   8  4  1  o          0.0000     4210.1309    2.85   1.34521
   0  10   1  4  1  o         11.6709       11.3427  358.56   1.34128
   4   9   2  8  1  o        382.9212      370.6535    2.00   1.34100
   6   8   1  8  1  o        270.0125      260.9934  181.32   1.34090
   0   0  10  2  1  o          0.0000     1431.1320    3.27   1.34423
   2   9   4  8  1  o       1205.0131     1161.0648  180.18   1.34068
   8   6   1  8  1  o        181.5682      174.7695    7.25   1.34061
   6   7   4  8  1  o       6573.5757     6303.8833    1.88   1.34034
   9   4   2  8  1  o       1649.0516     1580.8379    7.52   1.34032
  10   1   0  4  1  o        224.4161      214.9813  350.95   1.34027
   7   6   4  8  1  o       1099.7819     1052.6577  181.03   1.34021
   1   8   6  8  1  o       1318.1981     1257.5171    2.87   1.33997
   9   2   4  8  1  o        350.8423      334.2574    0.58   1.33987
   4   7   6  8  1  o        633.3133      602.8599  178.94   1.33981
   7   4   6  8  1  o       5360.1641     5078.6377  181.29   1.33946
   4   6   7  8  1  o       1206.9232     1141.4409  359.06   1.33933
   8   1   6  8  1  o       2842.9124     2687.9680    2.13   1.33931
   6   4   7  8  1  o        100.9311       95.1920    2.66   1.33912
   1   6   8  8  1  o       1729.2969     1626.9220    1.15   1.33892
   6   1   8  8  1  o        213.1321      199.5791  177.97   1.33856
   2   4   9  8  1  o        643.0234      599.9128  180.97   1.33826
   4   2   9  8  1  o       1811.9634     1687.8813    3.18   1.33814
   0  10   1  4  1  o          0.0000       11.3427  358.56   1.34128
   4   9   2  8  1  o          0.0000      370.6535    2.00   1.34100
   1   0  10  4  1  o       7023.4521     6499.7666  182.84   1.33759
   6   8   1  8  1  o          0.0000      260.9934  181.32   1.34090
   2   9   4  8  1  o          0.0000     1161.0648  180.18   1.34068
   8   6   1  8  1  o          0.0000      174.7695    7.25   1.34061
   6   7   4  8  1  o          0.0000     6303.8833    1.88   1.34034
   9   4   2  8  1  o          0.0000     1580.8379    7.52   1.34032
  10   1   0  4  1  o          0.0000      214.9813  350.95   1.34027
   7   6   4  8  1  o          0.0000     1052.6577  181.03   1.34021
   1   8   6  8  1  o          0.0000     1257.5171    2.87   1.33997
   9   2   4  8  1  o          0.0000      334.2574    0.58   1.33987
   4   7   6  8  1  o          0.0000      602.8599  178.94   1.33981
   7   4   6  8  1  o          0.0000     5078.6377  181.29   1.33946
   4   6   7  8  1  o          0.0000     1141.4409  359.06   1.33933
   8   1   6  8  1  o          0.0000     2687.9680    2.13   1.33931
   6   4   7  8  1  o          0.0000       95.1920    2.66   1.33912
   1   6   8  8  1  o          0.0000     1626.9220    1.15   1.33892
   6   1   8  8  1  o          0.0000      199.5791  177.97   1.33856
   2   4   9  8  1  o          0.0000      599.9128  180.97   1.33826
   4   2   9  8  1  o          0.0000     1687.8813    3.18   1.33814
   1  10   1  8  1  o      15953.6377    14330.7314  182.65   1.33468
   1   0  10  4  1  o          0.0000     6499.7666  182.84   1.33759
   7   7   2  8  1  o      13794.0615    12327.3564    2.20   1.33407
  10   1   1  8  1  o       6506.4868     5795.4487  181.91   1.33366
   2   7   7  8  1  o      23661.8926    20958.0664    2.49   1.33289
   7   2   7  8  1  o       2988.7632     2639.0503    1.79   1.33242
   1  10   1  8  1  o          0.0000    14330.7314  182.65   1.33468
   1   1  10  8  1  o       7027.2134     6156.5649  181.65   1.33105
   7   7   2  8  1  o          0.0000    12327.3564    2.20   1.33407
  10   1   1  8  1  o          0.0000     5795.4487  181.91   1.33366
   2   7   7  8  1  o          0.0000    20958.0664    2.49   1.33289
   7   2   7  8  1  o          0.0000     2639.0503    1.79   1.33242
   1   1  10  8  1  o          0.0000     6156.5649  181.65   1.33105
   2  10   0  4  1  o        194.3146      169.0694  182.37   1.32179
   0  10   2  4  1  o       1795.4655     1562.3890  181.04   1.32169
   6   8   2  8  1  o        174.8866      152.2410  182.83   1.32133
   8   6   2  8  1  o       1021.2076      889.1726    1.23   1.32105
  10   2   0  4  1  o         27.6510       24.0789  182.42   1.32083
  10   0   2  4  1  o          1.1816        1.0290  174.19   1.32068
   2   8   6  8  1  o        403.4793      351.3907  358.93   1.32051
   8   2   6  8  1  o         56.9254       49.5695  178.42   1.31990
   2   6   8  8  1  o        450.6827      392.3053    1.39   1.31951
   6   2   8  8  1  o        555.4672      483.2932  179.79   1.31919
   2  10   0  4  1  o          0.0000      169.0694  182.37   1.32179
   0  10   2  4  1  o          0.0000     1562.3890  181.04   1.32169
   0   2  10  4  1  o        717.7354      623.0513  181.24   1.31827
   2   0  10  4  1  o         27.4057       23.7872    8.53   1.31823
   6   8   2  8  1  o          0.0000      152.2410  182.83   1.32133
   8   6   2  8  1  o          0.0000      889.1726    1.23   1.32105
  10   2   0  4  1  o          0.0000       24.0789  182.42   1.32083
  10   0   2  4  1  o          0.0000        1.0290  174.19   1.32068
   2   8   6  8  1  o          0.0000      351.3907  358.93   1.32051
   8   2   6  8  1  o          0.0000       49.5695  178.42   1.31990
   2   6   8  8  1  o          0.0000      392.3053    1.39   1.31951
   6   2   8  8  1  o          0.0000      483.2932  179.79   1.31919
   2  10   1  8  1  o       1616.0709     1379.4010    1.80   1.31545
   1  10   2  8  1  o       2535.7761     2163.0229  182.24   1.31537
   0   2  10  4  1  o          0.0000      623.0513  181.24   1.31827
   2   0  10  4  1  o          0.0000       23.7872    8.53   1.31823
   5   8   4  8  1  o       1441.5183     1222.3086    1.86   1.31471
  10   2   1  8  1  o       7443.9746     6298.9961    2.61   1.31450
   4   8   5  8  1  o          1.0357        0.8763  128.26   1.31448
  10   1   2  8  1  o         18.2930       15.4635  184.88   1.31439
   8   5   4  8  1  o       2681.1323     2264.9763  183.18   1.31432
   8   4   5  8  1  o       2738.4951     2306.1814    1.74   1.31401
   4   5   8  8  1  o        849.4410      708.8315  180.80   1.31311
   5   4   8  8  1  o        563.2374      469.5737  358.61   1.31303
   2  10   1  8  1  o          0.0000     1379.4010    1.80   1.31545
   1  10   2  8  1  o          0.0000     2163.0229  182.24   1.31537
   1   2  10  8  1  o         64.7755       53.4486    2.46   1.31200
   2   1  10  8  1  o        165.9357      136.8801   14.60   1.31197
   5   8   4  8  1  o          0.0000     1222.3086    1.86   1.31471
  10   2   1  8  1  o          0.0000     6298.9961    2.61   1.31450
   4   8   5  8  1  o          0.0000        0.8763  128.26   1.31448
  10   1   2  8  1  o          0.0000       15.4635  184.88   1.31439
   8   5   4  8  1  o          0.0000     2264.9763  183.18   1.31432
   8   4   5  8  1  o          0.0000     2306.1814    1.74   1.31401
   4   5   8  8  1  o          0.0000      708.8315  180.80   1.31311
   5   4   8  8  1  o          0.0000      469.5737  358.61   1.31303
   4   9   3  8  1  o       3806.5845     3074.5801  182.09   1.30883
   1   2  10  8  1  o          0.0000       53.4486    2.46   1.31200
   2   1  10  8  1  o          0.0000      136.8801   14.60   1.31197
   3   9   4  8  1  o        280.3049      226.3184  181.73   1.30866
   9   4   3  8  1  o        304.2219      245.5188    2.60   1.30820
   9   3   4  8  1  o        200.5314      161.8506  183.19   1.30796
   3   4   9  8  1  o        398.5419      323.6727  181.92   1.30641
   4   3   9  8  1  o        834.9171      678.4158  183.48   1.30634
   4   9   3  8  1  o          0.0000     3074.5801  182.09   1.30883
   3   9   4  8  1  o          0.0000      226.3184  181.73   1.30866
   9   4   3  8  1  o          0.0000      245.5188    2.60   1.30820
   9   3   4  8  1  o          0.0000      161.8506  183.19   1.30796
   3   4   9  8  1  o          0.0000      323.6727  181.92   1.30641
   4   3   9  8  1  o          0.0000      678.4158  183.48   1.30634
   5   9   1  8  1  o        237.4404      203.2208    2.93   1.30289
   7   7   3  8  1  o       1570.1290     1359.3557  183.13   1.30239
   9   5   1  8  1  o       1318.9153     1142.8024  181.05   1.30235
   1   9   5  8  1  o        958.3452      831.3551    2.52   1.30230
   9   1   5  8  1  o       3659.2307     3235.3950    1.14   1.30153
   3   7   7  8  1  o       4968.5972     4407.4492  182.48   1.30141
   7   3   7  8  1  o       3240.0020     2903.1746  182.33   1.30102
   1   5   9  8  1  o        200.0576      182.3147    2.43   1.30039
   5   1   9  8  1  o       1055.5736      967.9882  179.34   1.30016
   5   9   1  8  1  o          0.0000      203.2208    2.93   1.30289
   7   7   3  8  1  o          0.0000     1359.3557  183.13   1.30239
   9   5   1  8  1  o          0.0000     1142.8024  181.05   1.30235
   1   9   5  8  1  o          0.0000      831.3551    2.52   1.30230
   9   1   5  8  1  o          0.0000     3235.3950    1.14   1.30153
   3   7   7  8  1  o          0.0000     4407.4492  182.48   1.30141
   7   3   7  8  1  o          0.0000     2903.1746  182.33   1.30102
   1   5   9  8  1  o          0.0000      182.3147    2.43   1.30039
   2  10   2  8  1  o        121.0188      120.2551    1.74   1.29695
   5   1   9  8  1  o          0.0000      967.9882  179.34   1.30016
  10   2   2  8  1  o        202.5825      204.6910  180.21   1.29604
   6   6   6  8  1  o       1035.4216     1053.5840  182.00   1.29557
   2  10   2  8  1  o          0.0000      120.2551    1.74   1.29695
   2   2  10  8  1  o         26.4491       27.3698    1.80   1.29372
  10   2   2  8  1  o          0.0000      204.6910  180.21   1.29604
   6   6   6  8  1  o          0.0000     1053.5840  182.00   1.29557
   0  10   3  4  1  o       1700.2770     1757.4142    3.19   1.29086
   6   8   3  8  1  o         51.0617       52.7034  182.09   1.29052
   2   2  10  8  1  o          0.0000       27.3698    1.80   1.29372
   8   6   3  8  1  o         37.9254       39.0987  166.28   1.29026
  10   3   0  4  1  o       1453.7161     1498.4271  358.17   1.29022
   3   8   6  8  1  o        846.8962      871.5209  180.64   1.28988
   8   3   6  8  1  o        171.6046      176.1484  177.66   1.28936
   3   6   8  8  1  o        115.6678      118.4869  180.51   1.28895
   6   3   8  8  1  o         40.9693       41.9161  171.31   1.28870
   3   0  10  4  1  o       5963.4771     6074.5791  181.90   1.28776
   0  10   3  4  1  o          0.0000     1757.4142    3.19   1.29086
   6   8   3  8  1  o          0.0000       52.7034  182.09   1.29052
   8   6   3  8  1  o          0.0000       39.0987  166.28   1.29026
  10   3   0  4  1  o          0.0000     1498.4271  358.17   1.29022
   3   8   6  8  1  o          0.0000      871.5209  180.64   1.28988
   8   3   6  8  1  o          0.0000      176.1484  177.66   1.28936
   3   6   8  8  1  o          0.0000      118.4869  180.51   1.28895
   6   3   8  8  1  o          0.0000       41.9161  171.31   1.28870
   3  10   1  8  1  o       1361.5007     1372.9342  187.29   1.28516
   1  10   3  8  1  o      19633.8965    19784.5742    1.89   1.28497
   5   9   2  8  1  o        418.2061      421.3215  177.91   1.28491
   3   0  10  4  1  o          0.0000     6074.5791  181.90   1.28776
   2   9   5  8  1  o        258.3798      259.7827  178.76   1.28442
   9   5   2  8  1  o       1500.3942     1508.3933    1.61   1.28440
  10   3   1  8  1  o      11646.4688    11704.6543    1.61   1.28432
   6   7   5  8  1  o        603.3605      605.8459  183.19   1.28412
  10   1   3  8  1  o        692.3787      695.0161  181.46   1.28406
   7   6   5  8  1  o       4812.7266     4829.8472    2.11   1.28400
   5   7   6  8  1  o         25.4828       25.5563  164.27   1.28386
   9   2   5  8  1  o       2049.8071     2054.0967  183.69   1.28371
   7   5   6  8  1  o        149.4692      149.7315    3.19   1.28364
   5   6   7  8  1  o        237.7044      237.8568  354.30   1.28344
   6   5   7  8  1  o          0.0758        0.0758  136.47   1.28334
   2   5   9  8  1  o        234.6653      233.5173    1.24   1.28259
   5   2   9  8  1  o       2202.5872     2188.5386  181.63   1.28239
   1   3  10  8  1  o       7961.6060     7883.8657  181.69   1.28199
   3  10   1  8  1  o          0.0000     1372.9342  187.29   1.28516
   3   1  10  8  1  o        447.4903      442.8203    4.40   1.28192
   1  10   3  8  1  o          0.0000    19784.5742    1.89   1.28497
   5   9   2  8  1  o          0.0000      421.3215  177.91   1.28491
   2   9   5  8  1  o          0.0000      259.7827  178.76   1.28442
   9   5   2  8  1  o          0.0000     1508.3933    1.61   1.28440
  10   3   1  8  1  o          0.0000    11704.6543    1.61   1.28432
   6   7   5  8  1  o          0.0000      605.8459  183.19   1.28412
  10   1   3  8  1  o          0.0000      695.0161  181.46   1.28406
   7   6   5  8  1  o          0.0000     4829.8472    2.11   1.28400
   5   7   6  8  1  o          0.0000       25.5563  164.27   1.28386
   9   2   5  8  1  o          0.0000     2054.0967  183.69   1.28371
   7   5   6  8  1  o          0.0000      149.7315    3.19   1.28364
   5   6   7  8  1  o          0.0000      237.8568  354.30   1.28344
   6   5   7  8  1  o          0.0000        0.0758  136.47   1.28334
   2   5   9  8  1  o          0.0000      233.5173    1.24   1.28259
   5   2   9  8  1  o          0.0000     2188.5386  181.63   1.28239
   1   3  10  8  1  o          0.0000     7883.8657  181.69   1.28199
   3   1  10  8  1  o          0.0000      442.8203    4.40   1.28192
   3  10   2  8  1  o        158.6660      121.3855  182.63   1.26789
   2  10   3  8  1  o        348.5889      266.5885    4.46   1.26778
   8   7   0  4  1  o        173.3285      132.4772   16.34   1.26753
   4   9   4  8  1  o        881.0034      673.2739  182.59   1.26745
  10   3   2  8  1  o       1048.0302      800.7006  180.75   1.26709
  10   2   3  8  1  o       5084.5732     3884.8621    3.51   1.26693
   9   4   4  8  1  o       1218.1681      930.7781    1.89   1.26688
   0   8   7  4  1  o         65.4261       50.0158  181.97   1.26656
   7   0   8  4  1  o         11.2849        8.6582   30.92   1.26565
   4   4   9  8  1  o       1863.9154     1432.2153    1.54   1.26541
   2   3  10  8  1  o       8705.3008     6713.8154    3.06   1.26492
   3   2  10  8  1  o         23.6074       18.2136  177.28   1.26488
   3  10   2  8  1  o          0.0000      121.3855  182.63   1.26789
   2  10   3  8  1  o          0.0000      266.5885    4.46   1.26778
   8   7   0  4  1  o          0.0000      132.4772   16.34   1.26753
   4   9   4  8  1  o          0.0000      673.2739  182.59   1.26745
  10   3   2  8  1  o          0.0000      800.7006  180.75   1.26709
  10   2   3  8  1  o          0.0000     3884.8621    3.51   1.26693
   9   4   4  8  1  o          0.0000      930.7781    1.89   1.26688
   0   8   7  4  1  o          0.0000       50.0158  181.97   1.26656
   7   0   8  4  1  o          0.0000        8.6582   30.92   1.26565
   4   4   9  8  1  o          0.0000     1432.2153    1.54   1.26541
   7   8   1  8  1  o         25.0654       20.0457  190.25   1.26207
   8   7   1  8  1  o      23670.1680    18970.8164  181.22   1.26193
   2   3  10  8  1  o          0.0000     6713.8154    3.06   1.26492
   3   2  10  8  1  o          0.0000       18.2136  177.28   1.26488
   7   7   4  8  1  o         11.7232        9.4490  202.45   1.26160
   5   8   5  8  1  o       2153.0911     1737.4889    1.82   1.26153
   8   5   5  8  1  o        595.1822      483.1862  183.40   1.26119
   1   8   7  8  1  o        184.2019      150.0624  183.14   1.26099
   4   7   7  8  1  o          5.6448        4.6096  152.28   1.26086
   7   4   7  8  1  o        844.0062      692.9044    1.27   1.26057
   1   7   8  8  1  o       9714.8662     7982.4004  181.83   1.26053
   8   1   7  8  1  o       9699.6143     7982.6538  181.83   1.26044
   5   5   8  8  1  o       1009.5989      832.8315    3.74   1.26032
   7   1   8  8  1  o       7475.3203     6191.1089  182.99   1.26011
   7   8   1  8  1  o          0.0000       20.0457  190.25   1.26207
   8   7   1  8  1  o          0.0000    18970.8164  181.22   1.26193
   7   7   4  8  1  o          0.0000        9.4490  202.45   1.26160
   5   8   5  8  1  o          0.0000     1737.4889    1.82   1.26153
   8   5   5  8  1  o          0.0000      483.1862  183.40   1.26119
   1   8   7  8  1  o          0.0000      150.0624  183.14   1.26099
   4   7   7  8  1  o          0.0000        4.6096  152.28   1.26086
   7   4   7  8  1  o          0.0000      692.9044    1.27   1.26057
   1   7   8  8  1  o          0.0000     7982.4004  181.83   1.26053
   8   1   7  8  1  o          0.0000     7982.6538  181.83   1.26044
   5   5   8  8  1  o          0.0000      832.8315    3.74   1.26032
   7   1   8  8  1  o          0.0000     6191.1089  182.99   1.26011
   5   9   3  8  1  o          0.9212        0.8184   25.20   1.25653
   3   9   5  8  1  o        289.8363      259.2675  180.12   1.25618
   9   5   3  8  1  o       1377.9388     1235.6996    2.05   1.25605
   9   3   5  8  1  o       1661.0602     1503.3708  181.53   1.25556
   3   5   9  8  1  o         61.9776       57.2116    3.26   1.25446
   5   3   9  8  1  o        124.4431      115.1497  184.89   1.25433
   5   9   3  8  1  o          0.0000        0.8184   25.20   1.25653
   3   9   5  8  1  o          0.0000      259.2675  180.12   1.25618
   9   5   3  8  1  o          0.0000     1235.6996    2.05   1.25605
   9   3   5  8  1  o          0.0000     1503.3708  181.53   1.25556
   4  10   0  4  1  o         61.3245       59.3362    4.37   1.25146
   3   5   9  8  1  o          0.0000       57.2116    3.26   1.25446
   5   3   9  8  1  o          0.0000      115.1497  184.89   1.25433
   0  10   4  4  1  o         64.7219       62.9155    0.86   1.25111
   6   8   4  8  1  o        148.9383      145.3539   10.10   1.25080
  10   4   0  4  1  o       2086.3054     2037.6737  180.69   1.25074
   8   6   4  8  1  o       1255.0168     1228.4514  181.69   1.25056
   4   8   6  8  1  o       3670.4893     3601.2983  181.45   1.25037
  10   0   4  4  1  o      13949.5898    13704.6045    1.30   1.25026
   8   4   6  8  1  o        347.1246      342.1969    1.48   1.24996
   4   6   8  8  1  o        562.2476      556.9046  179.65   1.24952
   6   4   8  8  1  o       1010.0764     1002.2411  183.64   1.24935
   0   4  10  4  1  o        708.6250      708.3626  181.78   1.24857
   4   0  10  4  1  o       2234.5850     2236.4016  182.08   1.24844
   4  10   0  4  1  o          0.0000       59.3362    4.37   1.25146
   0  10   4  4  1  o          0.0000       62.9155    0.86   1.25111
   6   8   4  8  1  o          0.0000      145.3539   10.10   1.25080
  10   4   0  4  1  o          0.0000     2037.6737  180.69   1.25074
   8   6   4  8  1  o          0.0000     1228.4514  181.69   1.25056
   4   8   6  8  1  o          0.0000     3601.2983  181.45   1.25037
  10   0   4  4  1  o          0.0000    13704.6045    1.30   1.25026
   8   4   6  8  1  o          0.0000      342.1969    1.48   1.24996
   4   6   8  8  1  o          0.0000      556.9046  179.65   1.24952
   6   4   8  8  1  o          0.0000     1002.2411  183.64   1.24935
   4  10   1  8  1  o         16.3136       16.5775    4.23   1.24607
   6   9   0  4  1  o         32.4474       32.9913   14.43   1.24593
   1  10   4  8  1  o        106.1765      108.0338  181.12   1.24575
   7   8   2  8  1  o        151.0707      153.7392  186.03   1.24570
   8   7   2  8  1  o         17.0417       17.3505  176.78   1.24558
   0   4  10  4  1  o          0.0000      708.3626  181.78   1.24857
  10   4   1  8  1  o          1.4346        1.4616   15.35   1.24536
   4   0  10  4  1  o          0.0000     2236.4016  182.08   1.24844
  10   1   4  8  1  o        941.1499      960.0219    3.10   1.24491
   2   8   7  8  1  o        331.3769      338.1504  180.75   1.24474
   9   0   6  4  1  o      12352.0000    12610.3037    2.19   1.24448
   2   7   8  8  1  o       2408.4639     2459.4775    3.61   1.24429
   8   2   7  8  1  o       5276.6567     5388.7925    2.15   1.24423
   7   2   8  8  1  o       1014.1809     1036.0304    0.33   1.24391
   0   6   9  4  1  o       3438.6206     3512.8855  177.79   1.24382
   1   4  10  8  1  o       1487.0878     1519.2175    3.98   1.24324
   4   1  10  8  1  o       1304.0157     1332.0994    1.89   1.24312
   4  10   1  8  1  o          0.0000       16.5775    4.23   1.24607
   6   9   0  4  1  o          0.0000       32.9913   14.43   1.24593
   1  10   4  8  1  o          0.0000      108.0338  181.12   1.24575
   7   8   2  8  1  o          0.0000      153.7392  186.03   1.24570
   8   7   2  8  1  o          0.0000       17.3505  176.78   1.24558
  10   4   1  8  1  o          0.0000        1.4616   15.35   1.24536
  10   1   4  8  1  o          0.0000      960.0219    3.10   1.24491
   2   8   7  8  1  o          0.0000      338.1504  180.75   1.24474
   9   0   6  4  1  o          0.0000    12610.3037    2.19   1.24448
   2   7   8  8  1  o          0.0000     2459.4775    3.61   1.24429
   8   2   7  8  1  o          0.0000     5388.7925    2.15   1.24423
   7   2   8  8  1  o          0.0000     1036.0304    0.33   1.24391
   0   6   9  4  1  o          0.0000     3512.8855  177.79   1.24382
   6   9   1  8  1  o        173.1853      175.7522  177.23   1.24061
   3  10   3  8  1  o       3756.2949     3811.7644    3.47   1.24060
   9   6   1  8  1  o       2848.5400     2885.3433  181.49   1.24024
   1   4  10  8  1  o          0.0000     1519.2175    3.98   1.24324
   4   1  10  8  1  o          0.0000     1332.0994    1.89   1.24312
   1   9   6  8  1  o        146.9222      148.5110  178.28   1.23987
  10   3   3  8  1  o       2439.1384     2465.1221    1.74   1.23984
   9   1   6  8  1  o        452.2898      455.1771  180.90   1.23921
   1   6   9  8  1  o        263.5088      263.8134  178.31   1.23855
   6   1   9  8  1  o        311.9330      311.4952  177.85   1.23826
   3   3  10  8  1  o       2498.2542     2486.8594    2.76   1.23792
   6   9   1  8  1  o          0.0000      175.7522  177.23   1.24061
   3  10   3  8  1  o          0.0000     3811.7644    3.47   1.24060
   9   6   1  8  1  o          0.0000     2885.3433  181.49   1.24024
   1   9   6  8  1  o          0.0000      148.5110  178.28   1.23987
  10   3   3  8  1  o          0.0000     2465.1221    1.74   1.23984
   9   1   6  8  1  o          0.0000      455.1771  180.90   1.23921
   1   6   9  8  1  o          0.0000      263.8134  178.31   1.23855
   6   1   9  8  1  o          0.0000      311.4952  177.85   1.23826
   3   3  10  8  1  o          0.0000     2486.8594    2.76   1.23792
   4  10   2  8  1  o       2523.8408     2235.5496    0.99   1.23031
   2  10   4  8  1  o         62.3952       55.0530  178.34   1.23007
  10   4   2  8  1  o        193.0733      169.2427  181.76   1.22963
  10   2   4  8  1  o         36.2155       31.5886    2.21   1.22929
   2   4  10  8  1  o          7.4899        6.4049  194.93   1.22765
   4   2  10  8  1  o          7.1566        6.1139    5.40   1.22755
   4  10   2  8  1  o          0.0000     2235.5496    0.99   1.23031
   2  10   4  8  1  o          0.0000       55.0530  178.34   1.23007
  10   4   2  8  1  o          0.0000      169.2427  181.76   1.22963
  10   2   4  8  1  o          0.0000       31.5886    2.21   1.22929
   6   9   2  8  1  o          1.9089        1.6043  189.17   1.22506
   9   6   2  8  1  o        559.0709      469.3290  180.83   1.22470
   2   4  10  8  1  o          0.0000        6.4049  194.93   1.22765
   4   2  10  8  1  o          0.0000        6.1139    5.40   1.22755
   2   9   6  8  1  o        624.1102      523.5782  358.58   1.22441
   6   7   6  8  1  o       4594.5361     3852.7659  181.90   1.22415
   7   6   6  8  1  o        152.2226      127.6291  182.90   1.22405
   9   2   6  8  1  o        446.4718      374.2444  181.75   1.22379
   6   6   7  8  1  o       3627.5183     3040.6597  182.69   1.22378
   2   6   9  8  1  o         65.1342       54.5910  177.98   1.22313
   6   2   9  8  1  o        166.7619      139.7883    7.17   1.22287
   6   9   2  8  1  o          0.0000        1.6043  189.17   1.22506
   9   6   2  8  1  o          0.0000      469.3290  180.83   1.22470
   2   9   6  8  1  o          0.0000      523.5782  358.58   1.22441
   6   7   6  8  1  o          0.0000     3852.7659  181.90   1.22415
   7   6   6  8  1  o          0.0000      127.6291  182.90   1.22405
   9   2   6  8  1  o          0.0000      374.2444  181.75   1.22379
   6   6   7  8  1  o          0.0000     3040.6597  182.69   1.22378
   2   6   9  8  1  o          0.0000       54.5910  177.98   1.22313
   6   2   9  8  1  o          0.0000      139.7883    7.17   1.22287
   7   8   3  8  1  o        950.4749      801.5611  179.54   1.21979
   5   9   4  8  1  o       1597.5468     1347.2748    2.81   1.21978
   8   7   3  8  1  o       4094.3557     3453.8013  180.86   1.21967
   4   9   5  8  1  o       1800.4902     1519.0389  359.53   1.21960
   9   5   4  8  1  o          4.0330        3.4045  171.61   1.21934
   9   4   5  8  1  o        756.8419      639.2028    1.76   1.21909
   3   8   7  8  1  o         15.1203       12.7725  358.61   1.21898
   3   7   8  8  1  o        538.8300      455.4743    0.73   1.21856
   8   3   7  8  1  o       1914.5518     1618.4076    1.73   1.21855
   7   3   8  8  1  o       3950.7002     3340.8782  182.51   1.21825
   4   5   9  8  1  o        682.0421      576.8867  182.83   1.21803
   5   4   9  8  1  o          6.1948        5.2400    2.83   1.21796
   7   8   3  8  1  o          0.0000      801.5611  179.54   1.21979
   5   9   4  8  1  o          0.0000     1347.2748    2.81   1.21978
   8   7   3  8  1  o          0.0000     3453.8013  180.86   1.21967
   4   9   5  8  1  o          0.0000     1519.0389  359.53   1.21960
   9   5   4  8  1  o          0.0000        3.4045  171.61   1.21934
   9   4   5  8  1  o          0.0000      639.2028    1.76   1.21909
   3   8   7  8  1  o          0.0000       12.7725  358.61   1.21898
   3   7   8  8  1  o          0.0000      455.4743    0.73   1.21856
   8   3   7  8  1  o          0.0000     1618.4076    1.73   1.21855
   1  11   1  8  1  o        124.7929      105.2900    2.38   1.21542
   7   3   8  8  1  o          0.0000     3340.8782  182.51   1.21825
   4   5   9  8  1  o          0.0000      576.8867  182.83   1.21803
   5   4   9  8  1  o          0.0000        5.2400    2.83   1.21796
  11   1   1  8  1  o       4524.9038     3804.2593  182.96   1.21448
   7   7   5  8  1  o       2917.1912     2451.4282  359.99   1.21438
   5   7   7  8  1  o       3465.8706     2905.4434  181.99   1.21390
   7   5   7  8  1  o          0.1377        0.1154  316.64   1.21372
   1  11   1  8  1  o          0.0000      105.2900    2.38   1.21542
   1   1  11  8  1  o         88.5496       73.3334  195.09   1.21210
  11   1   1  8  1  o          0.0000     3804.2593  182.96   1.21448
   7   7   5  8  1  o          0.0000     2451.4282  359.99   1.21438
   5   7   7  8  1  o          0.0000     2905.4434  181.99   1.21390
   7   5   7  8  1  o          0.0000        0.1154  316.64   1.21372
   1   1  11  8  1  o          0.0000       73.3334  195.09   1.21210
   2  11   0  4  1  o         37.5634       29.2557  192.21   1.20567
   4  10   3  8  1  o          6.0747        4.7166  204.85   1.20533
   3  10   4  8  1  o          6.8912        5.3440  184.89   1.20519
   0  10   5  4  1  o      13295.8311    10294.5869    1.88   1.20502
  10   5   0  4  1  o        719.3995      556.5853    6.51   1.20493
   6   8   5  8  1  o        140.0364      108.1646  179.62   1.20474
  10   4   3  8  1  o        266.9331      206.0815    2.11   1.20469
  11   0   2  4  1  o         93.4275       72.1136  175.21   1.20466
   8   6   5  8  1  o        504.6852      389.1031  357.51   1.20453
   5   8   6  8  1  o       2108.8533     1625.8844  183.95   1.20453
  10   3   4  8  1  o        834.9012      643.5229    2.69   1.20450
   8   5   6  8  1  o        249.5838      191.9415  187.27   1.20423
   5   6   8  8  1  o          2.6737        2.0485  195.34   1.20377
   6   5   8  8  1  o        572.0784      438.0127  182.18   1.20369
[truncated: 2,447 more chars]
